# Supplementary material for: Lethal Phenotype-Based Database Screening Identifies Ceramide as a Negative Regulator of Primitive Streak Formation
Source: Stem Cells. 2023 Oct 11;41(12):1142–56. doi: 10.1093/stmcls/sxad071 (PMC10722545; doi:10.1093/stmcls/sxad071)
Supplement: sxad071_suppl_Supplementary_Tables_S1-S12 [file sxad071_suppl_supplementary_tables_s1-s12.xlsx]

## Sheet: S1
Supplementary Table S1: 463 candidate genes obtained in MGI database.
Gene name
a
Aasdhppt
Abcb7
Abce1
Acaca
Acly
Actb
Acvr1
Adamts9
Adnp
Ago2
Ahctf1
Alas1
Alg14
Alg5
Amd1
Amot
Anapc2
Ap2s1
Apc
Apex1
Arc
Arf1
Arhgap21
Arhgap29
Arid1a
Asah1
Ash2l
Atad3a
Atoh8
Atp2a2
Atp2b1
Atr
Atxn10
Bap1
Bard1
Bcas3
Becn1
Birc5
Bmp4
Bmp5
Bmpr1a
Bmpr2
Bptf
Braf
Brca1
Brca2
Btf3
Bub1
Bub1b
Bub3
Bysl
Caml
Ccdc174
Ccna2
Cct3
Cdan1
Cdc20
Cdc25a
Cdc40
Cdc42
Cdc45
Cdc7
Cdh1
Cdin1
Cdk12
Cdk2ap1
Cdx2
Cenpa
Cenpe
Cenpj
Cenpu
Chchd4
Chek1
Chka
Chmp4b
Chrd
Ciao3
Clns1a
Cmtr1
Copb2
Cops2
Cops3
Cops5
Cops6
Cript
Cse1l
Csnk2b
Ctdnep1
Ctnnb1
Cul1
Cul3
Cxxc1
Cyfip1
Cyp17a1
Dab2
Dad1
Dapk3
Dbr1
Ddx24
Ddx3x
Dgcr8
Dhps
Dhx29
Dhx36
Dhx9
Dicer1
Dido1
Dld
Dmbt1
Dnaja3
Donson
Dpagt1
Dpy30
Drap1
Dsg2
Dsp
Dut
Dync1h1
E4f1
Eef1e1
Efnb2
Egfr
Eif2s2
Eif5a
Elf5
Ell
Eno1
Eomes
Epb41l5
Ercc3
Espl1
Ets2
Exoc2
Ext1
Ext2
Ezh2
Fbn1
Fbxl5
Fermt2
Fgf4
Fgfr1
Fgfr2
Fgl2
Fh1
Fktn
Flcn
Frs2
Fxn
Gadd45gip1
Gapdh
Gata4
Gata6
Gclc
Gcsh
Gdf3
Gemin2
Gemin4
Gins1
Gins4
Gjb3
Glul
Gmnn
Gne
Gnl3
Gnpnat1
Gpi1
Gpx4
Grb2
Gucy1b1
H2az1
Hand1
Hba
Hdhd2
Hgs
Hif1a
Hinfp
Hk2
Hnf1b
Hnrnpc
Hsd17b12
Hsp90b1
Hspd1
Htt
Hyou1
Idh3a
Ilk
Ino80
Ints6
Ipo9
Ippk
Itgb1
Kat8
Kdm1a
Kif11
Kitl
Kmt2b
Kmt2d
Knl1
Kpnb1
Lama1
Lamb1
Lamc1
Lamtor1
Lias
Lig3
Lims1
Lin9
Lonp1
Lrpprc
Lsm4
Ltbp2
Macf1
Mad2l1
Map1b
Mapk1
Matr3
Max
Mbd3
Mcm10
Mcm4
Mcrs1
Mdm2
Mdm4
Med1
Med12
Mepce
Met
Metap2
Metrn
Mettl16
Mettl3
Mga
Mis18a
Mnat1
Mrc1
Mst1r
Mtap
Mtbp
Mtch2
Mtor
Mybl2
Myh9
Myl1
Naf1
Nanog
Nbn
Ncapg2
Ncdn
Nckap1
Ndel1
Ndrg3
Ndufv2
Nelfb
Nes
Nf2
Nfe2l1
Nle1
Nmt1
Noc4l
Nodal
Nr4a3
Nr5a2
Nr6a1
Nrbp1
Nrf1
n-TUtca2
Nup133
Nup62
Nus1
Odc1
Pafah1b1
Palb2
Parg
Pax3
Pax6
Paxip1
Pcbp1
Pcsk5
Pdcd10
Pelo
Pfas
Pfdn2
Pfkfb3
Pgm3
Phb
Phb2
Phf5a
Pik3c3
Pik3cb
Pikfyve
Pitpnb
Pknox1
Plk4
Pmpcb
Pofut2
Poglut1
Pold1
Pold2
Pold3
Pole
Polg
Polg2
Porcn
Pot1a
Pou2f1
Pou5f1
Pphln1
Ppp1r10
Ppp1r12a
Ppp1r8
Ppp2ca
Ppp4c
Pprc1
Prickle1
Prim1
Prmt1
Psmd4
Psmd7
Psmg1
Ptbp1
Pten
Ptk2
Ptpmt1
Ptpn11
Qk
Rab10
Rab6a
Rac1
Rack1
Rad50
Rad51
Rad51b
Rad51c
Rae1
Rai1
Rangap1
Rapgef1
Rbbp4
Rbbp6
Rbpj
Rbx1
Rev3l
Rexo2
Rfk
Rgs4
Ric8a
Rint1
Riok1
Rpain
Rpl38
Rptor
Rybp
S100a8
Sall4
Sbds
Sco2
Sdhd
Sec24c
Secisbp2
Serpinb5
Serpind1
Setd1a
Setdb1
Sf1
Sin3a
Skiv2l
Slc2a3
Slc34a2
Slc40a1
Smad2
Smad4
Smarca5
Smarcb1
Smarcc1
Smg1
Smn1
Snai1
Sox2
Spint2
Sprn
Srrt
Srsf1
Srsf2
Ssb
Ssrp1
Stat3
Stim1
Stx4a
Stxbp3
Suds3
Supt4a
Supv3l1
Surf4
Suz12
T
Tada3
Taf10
Tal1
Tardbp
Tbc1d14
Tefm
Tenm4
Terf1
Tfap2c
Tgs1
Thap11
Thoc5
Timeless
Tinf2
Tjp2
Tln1
Tlx2
Tmem41b
Tnnt2
Top3a
Tpi1
Tpt1
Traip
Trim28
Trim33
Trit1
Trmu
Trpm7
Tsen54
Tsg101
Tshz2
Tubgcp4
Twnk
Txn1
Txnrd1
Uba3
Ube2i
Ube2n
Ugcg
Ugdh
Unc45b
Upf1
Upf3a
Urod
Usp16
Usp5
Usp7
Utp25
Vav1
Vegfa
Vmp1
Vps13d
Vps35l
Vps41
Wdr1
Wee1
Wls
Xrcc1
Zbtb17
Zbtb24
Zc3h4
Zfp24
Zfp281
Zfp568
Zfp949
Zfr
Zwint

## Sheet: S2
Supplementary Table S2: 417 candidate genes obtained in IMPC database.
Gene name
4933427D14Rik
Aamp
Aasdhppt
Abce1
Actr8
Acvr1
Adamts9
Adsl
Adss
Ahcy
Alad
Alg11
Alg14
Alg2
Anapc1
Anapc13
Anapc4
Ankfy1
Ap1g1
Ap2s1
Arglu1
Arih1
Armc7
Ascc2
Ash2l
Atad5
Atl2
Atp2b1
Atp5b
Atp5e
Atp5o
Atp6v0a1
Atp6v0d1
Atp6v1b2
Atp6v1c1
Atp6v1d
Atp6v1h
Atr
Atrip
Atxn10
Aurka
Aurkaip1
B3galt6
B4gat1
Banp
Bdp1
Borcs6
Brd4
Bub1
Bud23
Ccdc174
Ccdc59
Ccnb1
Ccnq
Cct5
Cd3eap
Cdan1
Cdc20
Cdc23
Cdc42
Cdc5l
Cdc7
Cdca5
Cdin1
Cdipt
Cdk12
Cdk9
Cenpo
Cenpt
Cep57l1
Cfdp1
Chd1
Chd4
Chmp3
Chmp6
Ciao2b
Cinp
Ckap5
Clpx
Cmtr1
Coa5
Coa6
Cog4
Cog7
Cog8
Coq3
Coq8b
Cox15
Cox16
Cox19
Cox20
Cox4i1
Cpsf3
Crcp
Ctdp1
Ctps
Ctr9
Dap3
Dbf4
Dbr1
Dcps
Dctn6
Ddb1
Ddost
Ddx1
Ddx41
Ddx54
Dhfr
Dhx16
Dhx33
Dhx37
Dhx38
Dicer1
Dmap1
Dnaaf2
Dnajc9
Dnm2
Dolk
Dppa1
Dstn
Eif1ad
Eif2b3
Eif2b4
Eif2s2
Eif4g2
Eipr1
Emc6
Emg1
Eomes
Eprs
Eral1
Ercc3
Exoc2
Exoc4
Exoc8
Exosc8
Fam210a
Fastkd5
Fgf4
Fkbpl
Fnta
Foxred1
Fth1
Fxn
Fzd2
Gars
Gart
Gcsh
Gemin5
Get1
Get4
Gins3
Gins4
Glrx3
Gps1
Gpx4
Gtf2b
Gtf2e2
Hars2
Haus4
Hdgfl1
Hlcs
Hmbs
Hnrnpc
Hspa5
Hspd1
Iars2
Ier3ip1
Ifng
Ik
Ilk
Ints3
Ints7
Isca1
Jtb
Kansl3
Kars
Kat5
Kri1
Kti12
Lamtor1
Lamtor5
Lmbrd1
Lrr1
Lss
Luc7l3
Mak16
Mars2
Mbip
Mcm4
Mcmbp
Mcrs1
Med10
Med17
Med20
Med28
Mepce
Mettl14
Mettl16
Mettl3
Mogs
Mon2
Mphosph10
Mrm2
Mrm3
Mrpl12
Mrpl22
Mrpl3
Mrpl33
Mrpl44
Mrpl47
Mrpl51
Mrps12
Mrps18c
Mrps22
Mrps25
Mrps5
Msto1
Mtg1
Mtg2
Mthfd1
Mtpap
Mtx2
Mvd
Mvk
Mybl2
Naa25
Nadk
Nae1
Nars2
Ncbp2
Ncoa5
Ndc80
Ndufa6
Ndufa9
Ndufs2
Ndufs7
Ndufs8
Ndufv1
Nedd1
Nelfa
Nepro
Nol9
Nop10
Nsf
Nsl1
Nudt21
Nup133
Nup153
Odc1
Orc1
Orc2
Orc6
Oxa1l
Paf1
Pak1ip1
Pam16
Parg
Pdcd2
Pdss2
Pes1
Pi4ka
Pigh
Pigk
Pigo
Plk1
Pmm2
Pmpca
Pmpcb
Pnn
Poglut1
Pola2
Pold2
Pold3
Polr1c
Polr1d
Polr2g
Polr2h
Polr3a
Polr3b
Polr3d
Pom121
Pop7
Prim1
Prkcsh
Prpf3
Prpf40a
Prpf4b
Psmc6
Psmd13
Psmd2
Psmg1
Ptcd3
Ptpmt1
Ptpn14
Pyroxd1
Rab10
Rab11a
Ranbp2
Rbm22
Rbm25
Recql4
Rer1
Rfc1
Rfc2
Rfc5
Rft1
Rgp1
Rhbdl1
Ric8a
Rint1
Riok1
Riok2
Rnf20
Rnf40
Rnmt
Rnpc3
Romo1
Rpa1
Rpain
Rpl7l1
Rps19bp1
Rps20
Rrm2
Rrp1
Sacm1l
Sap18
Sars
Sbno1
Sdha
Sdhaf2
Sec31a
Sec62
Sec63
Sf3b3
Sfswap
Ska2
Skiv2l
Slc22a5
Slc30a2
Slc39a10
Slc39a4
Slc39a7
Smarcb1
Snap23
Snapc1
Snapc2
Snrnp200
Snrnp27
Spata5
Spc25
Sptlc2
Sptssa
Srbd1
Srp9
Srprb
Srsf11
Stx18
Stx3
Sugt1
Supt4a
Tada1
Taf13
Taf6
Taf8
Tardbp
Tars2
Telo2
Thoc7
Timm13
Timm22
Tkt
Tmem237
Tmem41b
Tmx2
Toe1
Tomm20
Tomm22
Tomm40
Tomm70a
Tonsl
Top2a
Top3a
Tpk1
Tpx2
Trappc11
Trit1
Trp53bp2
Ttk
Tubgcp4
Ube2i
Ube2m
Ube2n
Ubiad1
Urb1
Utp4
Vezt
Vps25
Vps33a
Wars2
Washc3
Washc4
Wdhd1
Wdr1
Wdr12
Wdr36
Wdr73
Wdr74
Wee1
Yars
Yeats2
Yipf5
Yju2
Ylpm1
Zfp407
Zmiz2
Zwint

## Sheet: S3
Supplementary Table S3: List of 812 candidate genes.
Gene name
4933427D14Rik
a
Aamp
Aasdhppt
Abcb7
Abce1
Acaca
Acly
Actb
Actr8
Acvr1
Adamts9
Adnp
Adsl
Adss
Ago2
Ahctf1
Ahcy
Alad
Alas1
Alg11
Alg14
Alg2
Alg5
Amd1
Amot
Anapc1
Anapc13
Anapc2
Anapc4
Ankfy1
Ap1g1
Ap2s1
Apc
Apex1
Arc
Arf1
Arglu1
Arhgap21
Arhgap29
Arid1a
Arih1
Armc7
Asah1
Ascc2
Ash2l
Atad3a
Atad5
Atl2
Atoh8
Atp2a2
Atp2b1
Atp5b
Atp5e
Atp5o
Atp6v0a1
Atp6v0d1
Atp6v1b2
Atp6v1c1
Atp6v1d
Atp6v1h
Atr
Atrip
Atxn10
Aurka
Aurkaip1
B3galt6
B4gat1
Banp
Bap1
Bard1
Bcas3
Bdp1
Becn1
Birc5
Bmp4
Bmp5
Bmpr1a
Bmpr2
Borcs6
Bptf
Braf
Brca1
Brca2
Brd4
Btf3
Bub1
Bub1b
Bub3
Bud23
Bysl
Caml
Ccdc174
Ccdc59
Ccna2
Ccnb1
Ccnq
Cct3
Cct5
Cd3eap
Cdan1
Cdc20
Cdc23
Cdc25a
Cdc40
Cdc42
Cdc45
Cdc5l
Cdc7
Cdca5
Cdh1
Cdin1
Cdipt
Cdk12
Cdk2ap1
Cdk9
Cdx2
Cenpa
Cenpe
Cenpj
Cenpo
Cenpt
Cenpu
Cep57l1
Cfdp1
Chchd4
Chd1
Chd4
Chek1
Chka
Chmp3
Chmp4b
Chmp6
Chrd
Ciao2b
Ciao3
Cinp
Ckap5
Clns1a
Clpx
Cmtr1
Coa5
Coa6
Cog4
Cog7
Cog8
Copb2
Cops2
Cops3
Cops5
Cops6
Coq3
Coq8b
Cox15
Cox16
Cox19
Cox20
Cox4i1
Cpsf3
Crcp
Cript
Cse1l
Csnk2b
Ctdnep1
Ctdp1
Ctnnb1
Ctps
Ctr9
Cul1
Cul3
Cxxc1
Cyfip1
Cyp17a1
Dab2
Dad1
Dap3
Dapk3
Dbf4
Dbr1
Dcps
Dctn6
Ddb1
Ddost
Ddx1
Ddx24
Ddx3x
Ddx41
Ddx54
Dgcr8
Dhfr
Dhps
Dhx16
Dhx29
Dhx33
Dhx36
Dhx37
Dhx38
Dhx9
Dicer1
Dido1
Dld
Dmap1
Dmbt1
Dnaaf2
Dnaja3
Dnajc9
Dnm2
Dolk
Donson
Dpagt1
Dppa1
Dpy30
Drap1
Dsg2
Dsp
Dstn
Dut
Dync1h1
E4f1
Eef1e1
Efnb2
Egfr
Eif1ad
Eif2b3
Eif2b4
Eif2s2
Eif4g2
Eif5a
Eipr1
Elf5
Ell
Emc6
Emg1
Eno1
Eomes
Epb41l5
Eprs
Eral1
Ercc3
Espl1
Ets2
Exoc2
Exoc4
Exoc8
Exosc8
Ext1
Ext2
Ezh2
Fam210a
Fastkd5
Fbn1
Fbxl5
Fermt2
Fgf4
Fgfr1
Fgfr2
Fgl2
Fh1
Fkbpl
Fktn
Flcn
Fnta
Foxred1
Frs2
Fth1
Fxn
Fzd2
Gadd45gip1
Gapdh
Gars
Gart
Gata4
Gata6
Gclc
Gcsh
Gdf3
Gemin2
Gemin4
Gemin5
Get1
Get4
Gins1
Gins3
Gins4
Gjb3
Glrx3
Glul
Gmnn
Gne
Gnl3
Gnpnat1
Gpi1
Gps1
Gpx4
Grb2
Gtf2b
Gtf2e2
Gucy1b1
H2az1
Hand1
Hars2
Haus4
Hba
Hdgfl1
Hdhd2
Hgs
Hif1a
Hinfp
Hk2
Hlcs
Hmbs
Hnf1b
Hnrnpc
Hsd17b12
Hsp90b1
Hspa5
Hspd1
Htt
Hyou1
Iars2
Idh3a
Ier3ip1
Ifng
Ik
Ilk
Ino80
Ints3
Ints6
Ints7
Ipo9
Ippk
Isca1
Itgb1
Jtb
Kansl3
Kars
Kat5
Kat8
Kdm1a
Kif11
Kitl
Kmt2b
Kmt2d
Knl1
Kpnb1
Kri1
Kti12
Lama1
Lamb1
Lamc1
Lamtor1
Lamtor5
Lias
Lig3
Lims1
Lin9
Lmbrd1
Lonp1
Lrpprc
Lrr1
Lsm4
Lss
Ltbp2
Luc7l3
Macf1
Mad2l1
Mak16
Map1b
Mapk1
Mars2
Matr3
Max
Mbd3
Mbip
Mcm10
Mcm4
Mcmbp
Mcrs1
Mdm2
Mdm4
Med1
Med10
Med12
Med17
Med20
Med28
Mepce
Met
Metap2
Metrn
Mettl14
Mettl16
Mettl3
Mga
Mis18a
Mnat1
Mogs
Mon2
Mphosph10
Mrc1
Mrm2
Mrm3
Mrpl12
Mrpl22
Mrpl3
Mrpl33
Mrpl44
Mrpl47
Mrpl51
Mrps12
Mrps18c
Mrps22
Mrps25
Mrps5
Mst1r
Msto1
Mtap
Mtbp
Mtch2
Mtg1
Mtg2
Mthfd1
Mtor
Mtpap
Mtx2
Mvd
Mvk
Mybl2
Myh9
Myl1
Naa25
Nadk
Nae1
Naf1
Nanog
Nars2
Nbn
Ncapg2
Ncbp2
Ncdn
Nckap1
Ncoa5
Ndc80
Ndel1
Ndrg3
Ndufa6
Ndufa9
Ndufs2
Ndufs7
Ndufs8
Ndufv1
Ndufv2
Nedd1
Nelfa
Nelfb
Nepro
Nes
Nf2
Nfe2l1
Nle1
Nmt1
Noc4l
Nodal
Nol9
Nop10
Nr4a3
Nr5a2
Nr6a1
Nrbp1
Nrf1
Nsf
Nsl1
n-TUtca2
Nudt21
Nup133
Nup153
Nup62
Nus1
Odc1
Orc1
Orc2
Orc6
Oxa1l
Paf1
Pafah1b1
Pak1ip1
Palb2
Pam16
Parg
Pax3
Pax6
Paxip1
Pcbp1
Pcsk5
Pdcd10
Pdcd2
Pdss2
Pelo
Pes1
Pfas
Pfdn2
Pfkfb3
Pgm3
Phb
Phb2
Phf5a
Pi4ka
Pigh
Pigk
Pigo
Pik3c3
Pik3cb
Pikfyve
Pitpnb
Pknox1
Plk1
Plk4
Pmm2
Pmpca
Pmpcb
Pnn
Pofut2
Poglut1
Pola2
Pold1
Pold2
Pold3
Pole
Polg
Polg2
Polr1c
Polr1d
Polr2g
Polr2h
Polr3a
Polr3b
Polr3d
Pom121
Pop7
Porcn
Pot1a
Pou2f1
Pou5f1
Pphln1
Ppp1r10
Ppp1r12a
Ppp1r8
Ppp2ca
Ppp4c
Pprc1
Prickle1
Prim1
Prkcsh
Prmt1
Prpf3
Prpf40a
Prpf4b
Psmc6
Psmd13
Psmd2
Psmd4
Psmd7
Psmg1
Ptbp1
Ptcd3
Pten
Ptk2
Ptpmt1
Ptpn11
Ptpn14
Pyroxd1
Qk
Rab10
Rab11a
Rab6a
Rac1
Rack1
Rad50
Rad51
Rad51b
Rad51c
Rae1
Rai1
Ranbp2
Rangap1
Rapgef1
Rbbp4
Rbbp6
Rbm22
Rbm25
Rbpj
Rbx1
Recql4
Rer1
Rev3l
Rexo2
Rfc1
Rfc2
Rfc5
Rfk
Rft1
Rgp1
Rgs4
Rhbdl1
Ric8a
Rint1
Riok1
Riok2
Rnf20
Rnf40
Rnmt
Rnpc3
Romo1
Rpa1
Rpain
Rpl38
Rpl7l1
Rps19bp1
Rps20
Rptor
Rrm2
Rrp1
Rybp
S100a8
Sacm1l
Sall4
Sap18
Sars
Sbds
Sbno1
Sco2
Sdha
Sdhaf2
Sdhd
Sec24c
Sec31a
Sec62
Sec63
Secisbp2
Serpinb5
Serpind1
Setd1a
Setdb1
Sf1
Sf3b3
Sfswap
Sin3a
Ska2
Skiv2l
Slc22a5
Slc2a3
Slc30a2
Slc34a2
Slc39a10
Slc39a4
Slc39a7
Slc40a1
Smad2
Smad4
Smarca5
Smarcb1
Smarcc1
Smg1
Smn1
Snai1
Snap23
Snapc1
Snapc2
Snrnp200
Snrnp27
Sox2
Spata5
Spc25
Spint2
Sprn
Sptlc2
Sptssa
Srbd1
Srp9
Srprb
Srrt
Srsf1
Srsf11
Srsf2
Ssb
Ssrp1
Stat3
Stim1
Stx18
Stx3
Stx4a
Stxbp3
Suds3
Sugt1
Supt4a
Supv3l1
Surf4
Suz12
T
Tada1
Tada3
Taf10
Taf13
Taf6
Taf8
Tal1
Tardbp
Tars2
Tbc1d14
Tefm
Telo2
Tenm4
Terf1
Tfap2c
Tgs1
Thap11
Thoc5
Thoc7
Timeless
Timm13
Timm22
Tinf2
Tjp2
Tkt
Tln1
Tlx2
Tmem237
Tmem41b
Tmx2
Tnnt2
Toe1
Tomm20
Tomm22
Tomm40
Tomm70a
Tonsl
Top2a
Top3a
Tpi1
Tpk1
Tpt1
Tpx2
Traip
Trappc11
Trim28
Trim33
Trit1
Trmu
Trp53bp2
Trpm7
Tsen54
Tsg101
Tshz2
Ttk
Tubgcp4
Twnk
Txn1
Txnrd1
Uba3
Ube2i
Ube2m
Ube2n
Ubiad1
Ugcg
Ugdh
Unc45b
Upf1
Upf3a
Urb1
Urod
Usp16
Usp5
Usp7
Utp25
Utp4
Vav1
Vegfa
Vezt
Vmp1
Vps13d
Vps25
Vps33a
Vps35l
Vps41
Wars2
Washc3
Washc4
Wdhd1
Wdr1
Wdr12
Wdr36
Wdr73
Wdr74
Wee1
Wls
Xrcc1
Yars
Yeats2
Yipf5
Yju2
Ylpm1
Zbtb17
Zbtb24
Zc3h4
Zfp24
Zfp281
Zfp407
Zfp568
Zfp949
Zfr
Zmiz2
Zwint

## Sheet: S4
Supplementary Table S4 : Genes which belong to each pathway
Cell cycle	Anapc2	Atr	Bub1	Bub1b	Bub3	Ccna2	Cdc7	Cdc20	Cdc25a	Cdc45	Chek1	Cul1	Espl1	Mad2l1	Mcm4	Mdm2	Rbx1	Smad2	Smad4	Wee1	Zbtb17	Ccnb1	Anapc4	Dbf4	Orc2	Cdc23	Orc1	Ttk	Orc6	Anapc13	Plk1	Anapc1
Homologous recombination	Bard1	Brca1	Brca2	Nbn	Palb2	Pold1	Pold2	Pold3	Rad50	Rad51	Rad51b	Rad51c	Top3a	Rpa1
RNA transport	Clns1a	Cyfip1	Eif2s2	Gemin2	Gemin4	Kpnb1	Nup62	Nup133	Rae1	Rangap1	Smn1	Tgs1	Thoc5	Ube2i	Upf1	Upf3a	Sap18	Pop7	Ranbp2	Eif2b3	Gemin5	Pnn	Eif2b4	Thoc7	Eif4g2	Pom121	Ncbp2	Nup153
DNA replication	Mcm4	Pold1	Pold2	Pold3	Rpa1	Pole	Prim1	Rfc5	Rfc1	Rfc2	Pola2
Nucleotide excision repair	Rbx1	Pold1	Pold2	Pold3	Rpa1	Pole	Rfc5	Rfc1	Rfc2	Ercc3	Mnat1	Ddb1
Signaling pathways regulating pluripotency of stem cells	Smad2	Smad4	Acvr1	Apc	Bmp4	Bmpr1a	Bmpr2	Ctnnb1	Fgfr1	Fgfr2	Grb2	Hand1	Mapk1	Nanog	Nodal	Pax6	Pik3cb	Pou5f1	Setdb1	Sox2	Stat3	Fzd2
Renal cell carcinoma	Rbx1	Grb2	Mapk1	Pik3cb	Braf	Cdc42	Fh1	Flcn	Hif1a	Met	Ptpn11	Rac1	Rapgef1	Vegfa
Oxidative phosphorylation	Ndufv2	Sdhd	Atp6v1c1	Atp6v0a1	Ndufs8	Ndufa9	Ndufv1	Atp5o	Atp6v0d1	Cox4i1	Ndufa6	Sdha	Ndufs7	Ndufs2	Cox15	Atp5b	Atp5e	Atp6v1d	Atp6v1b2	Atp6v1h
Fanconi anemia pathway	Atr	Brca1	Brca2	Palb2	Rad51	Rad51c	Top3a	Rpa1	Rev3l	Telo2	Atrip
Progesterone-mediated oocyte maturation	Anapc2	Bub1	Ccna2	Cdc25a	Mad2l1	Ccnb1	Anapc4	Cdc23	Anapc13	Plk1	Anapc1	Mapk1	Pik3cb	Braf	Aurka
Adherens junction	Smad2	Smad4	Ctnnb1	Fgfr1	Mapk1	Cdc42	Met	Rac1	Actb	Cdh1	Csnk2b	Egfr	Snai1
Mismatch repair	Pold1	Pold2	Pold3	Rpa1	Rfc5	Rfc1	Rfc2
Pancreatic cancer	Smad2	Smad4	Brca2	Rad51	Mapk1	Pik3cb	Stat3	Braf	Cdc42	Rac1	Vegfa	Egfr	Mtor
Proteoglycans in cancer	Mdm2	Smad2	Ctnnb1	Fgfr1	Grb2	Mapk1	Nanog	Pik3cb	Stat3	Fzd2	Braf	Cdc42	Hif1a	Met	Ptpn11	Rac1	Vegfa	Actb	Egfr	Mtor	Frs2	Itgb1	Ppp1r12a	Ptk2
Spliceosome	Ncbp2	Hnrnpc	Lsm4	Pcbp1	Phf5a	Srsf1	Srsf2	Cdc40	Rbm25	Snrnp200	Sf3b3	Dhx38	Rbm22	Prpf3	Snrnp27	Dhx16	Prpf40a	Cdc5l
TGF-beta signaling pathway	Cul1	Rbx1	Smad2	Smad4	Acvr1	Bmp4	Bmpr1a	Bmpr2	Mapk1	Nodal	Bmp5	Chrd	Ppp2ca	Ifng
Oocyte meiosis	Anapc2	Bub1	Cdc20	Cul1	Espl1	Mad2l1	Rbx1	Ccnb1	Anapc4	Cdc23	Anapc13	Plk1	Anapc1	Mapk1	Aurka	Ppp2ca
Central carbon metabolism in cancer	Fgfr1	Fgfr2	Mapk1	Pik3cb	Hif1a	Met	Egfr	Mtor	Hk2	Pten	Sco2
Aminoacyl-tRNA biosynthesis	Eprs	Yars	Gars	Kars	Hars2	Tars2	Wars2	Nars2	Sars	Iars2	Mars2
RNA polymerase	Polr1d	Polr3a	Polr3d	Polr2g	Polr2h	Polr3b	Polr1c
Focal adhesion	Ctnnb1	Grb2	Mapk1	Pik3cb	Braf	Cdc42	Met	Rac1	Rapgef1	Vegfa	Actb	Egfr	Itgb1	Ppp1r12a	Ptk2	Pten	Ilk	Lama1	Lamb1	Lamc1	Tln1	Vav1
Endometrial cancer	Apc	Ctnnb1	Grb2	Mapk1	Pik3cb	Braf	Cdh1	Egfr	Pten	Ilk
N-Glycan biosynthesis	Alg5	Alg14	Dad1	Dpagt1	Dolk	Alg2	Ddost	Mogs	Alg11
Metabolic pathways	Pik3cb	Fh1	Ndufv2	Sdhd	Atp6v1c1	Atp6v0a1	Ndufs8	Ndufa9	Ndufv1	Atp5o	Atp6v0d1	Cox4i1	Ndufa6	Sdha	Ndufs7	Ndufs2	Cox15	Atp5b	Atp5e	Atp6v1d	Atp6v1b2	Atp6v1h	Hk2	Pten	Eprs	Mars2	Alg5	Alg14	Dad1	Dpagt1	Dolk	Alg2	Ddost	Mogs	Alg11	Acaca	Acly	Alas1	Amd1	Chka	Cyp17a1	Dld	Dut	Eno1	Ext1	Ext2	Fktn	Gapdh	Gclc
Bacterial invasion of epithelial cells	Ctnnb1	Pik3cb	Cdc42	Met	Rac1	Actb	Cdh1	Itgb1	Ptk2	Ilk	Dnm2
Basal transcription factors	Ercc3	Mnat1	Taf10	Taf6	Gtf2e2	Taf8	Taf13	Gtf2b
Base excision repair	Pold1	Pold2	Pold3	Pole	Apex1	Lig3	Xrcc1
Colorectal cancer	Smad2	Smad4	Apc	Ctnnb1	Grb2	Mapk1	Pik3cb	Braf	Rac1	Egfr	Mtor	Birc5
Ubiquitin mediated proteolysis	Anapc2	Cdc20	Cul1	Mdm2	Rbx1	Anapc4	Cdc23	Anapc13	Anapc1	Brca1	Ube2i	Ddb1	Cul3	Uba3	Ube2n	Ube2m
Thyroid hormone signaling pathway	Mdm2	Bmp4	Ctnnb1	Mapk1	Pik3cb	Hif1a	Actb	Mtor	Atp2a2	Gata4	Med1	Med12	Sin3a	Med17
Protein export	Oxa1l	Hspa5	Sec63	Srprb	Srp9	Sec62
EGFR tyrosine kinase inhibitor resistance	Fgfr2	Grb2	Mapk1	Pik3cb	Stat3	Braf	Met	Vegfa	Egfr	Mtor	Pten
Hippo signaling pathway	Smad2	Smad4	Apc	Bmp4	Bmpr1a	Bmpr2	Ctnnb1	Sox2	Fzd2	Actb	Cdh1	Bmp5	Ppp2ca	Birc5	Amot	Nf2	Trp53bp2
HIF-1 signaling pathway	Rbx1	Mapk1	Pik3cb	Stat3	Hif1a	Vegfa	Egfr	Mtor	Ifng	Hk2	Eno1	Gapdh	Pfkfb3
FoxO signaling pathway	Mdm2	Smad2	Smad4	Ccnb1	Plk1	Grb2	Mapk1	Pik3cb	Stat3	Braf	Egfr	Pten	Plk4	Prmt1	Usp7
Melanoma	Mdm2	Fgfr1	Mapk1	Pik3cb	Braf	Met	Cdh1	Egfr	Pten	Fgf4
Prostate cancer	Mdm2	Ctnnb1	Fgfr1	Fgfr2	Grb2	Mapk1	Pik3cb	Braf	Egfr	Mtor	Pten	Hsp90b1
Porphyrin and chlorophyll metabolism	Cox15	Eprs	Alas1	Urod	Hmbs	Alad	Fxn
Bladder cancer	Mdm2	Mapk1	Braf	Vegfa	Cdh1	Egfr	Dapk3
Pathways in cancer	Cul1	Mdm2	Rbx1	Smad2	Smad4	Zbtb17	Brca2	Rad51	Apc	Bmp4	Ctnnb1	Fgfr1	Fgfr2	Grb2	Mapk1	Pik3cb	Stat3	Fzd2	Braf	Cdc42	Fh1	Hif1a	Met	Rac1	Vegfa	Cdh1	Egfr	Mtor	Itgb1	Ptk2	Ifng	Pten	Lama1	Lamb1	Lamc1	Birc5	Fgf4	Hsp90b1	Dapk3	Kitl	Max	Txnrd1
Citrate cycle (TCA cycle)	Fh1	Sdhd	Sdha	Acly	Dld	Idh3a
Terpenoid backbone biosynthesis	Mvd	Mvk	Nus1	Pdss2	Fnta
Huntington's disease	Ndufv2	Sdhd	Ndufs8	Ndufa9	Ndufv1	Atp5o	Cox4i1	Ndufa6	Sdha	Ndufs7	Ndufs2	Atp5b	Atp5e	Polr2g	Polr2h	Sin3a	Ap2s1	Htt	Nrf1
Synaptic vesicle cycle	Atp6v1c1	Atp6v0a1	Atp6v0d1	Atp6v1d	Atp6v1b2	Atp6v1h	Dnm2	Ap2s1	Stx3	Nsf
mTOR signaling pathway	Grb2	Mapk1	Pik3cb	Fzd2	Braf	Flcn	Atp6v1c1	Atp6v1d	Atp6v1b2	Atp6v1h	Telo2	Mtor	Pten	Lamtor1	Rptor	Lamtor5
Ribosome biogenesis in eukaryotes	Pop7	Csnk2b	Gnl3	Riok1	Sbds	Rexo2	Mphosph10	Riok2	Wdr36	Emg1	Nop10	Spata5	Utp4
Cellular senescence	Atr	Ccna2	Cdc25a	Chek1	Mdm2	Smad2	Ccnb1	Nbn	Rad50	Mapk1	Pik3cb	Mtor	Pten	Gata4	Lin9	Mybl2	Rbbp4	Trpm7
Alzheimer's disease	Mapk1	Ndufv2	Sdhd	Ndufs8	Ndufa9	Ndufv1	Atp5o	Cox4i1	Ndufa6	Sdha	Ndufs7	Ndufs2	Atp5b	Atp5e	Gapdh	Atp2a2	Nae1
mRNA surveillance pathway	Upf1	Upf3a	Sap18	Pnn	Ncbp2	Ppp2ca	Pelo	Smg1	Cpsf3	Nudt21	Rnmt
Collecting duct acid secretion	Atp6v1c1	Atp6v0a1	Atp6v0d1	Atp6v1d	Atp6v1b2
Amino sugar and nucleotide sugar metabolism	Hk2	Gne	Gnpnat1	Gpi1	Pgm3	Ugdh	Pmm2
Inositol phosphate metabolism	Pik3cb	Pten	Ippk	Pik3c3	Pikfyve	Tpi1	Cdipt	Sacm1l	Pi4ka
Regulation of actin cytoskeleton	Cyfip1	Apc	Fgfr1	Fgfr2	Mapk1	Pik3cb	Braf	Cdc42	Rac1	Actb	Egfr	Itgb1	Ppp1r12a	Ptk2	Vav1	Pikfyve	Fgf4	Myh9	Nckap1
Breast cancer	Brca1	Brca2	Apc	Ctnnb1	Fgfr1	Grb2	Mapk1	Pik3cb	Fzd2	Braf	Egfr	Mtor	Pten	Fgf4
Carbon metabolism	Fh1	Sdhd	Sdha	Hk2	Dld	Eno1	Gapdh	Gpi1	Idh3a	Tpi1	Gcsh	Tkt
Autophagy - other	Mtor	Ppp2ca	Pik3c3	Rptor	Becn1
Rap1 signaling pathway	Ctnnb1	Fgfr1	Fgfr2	Mapk1	Pik3cb	Braf	Cdc42	Met	Rac1	Rapgef1	Vegfa	Actb	Cdh1	Egfr	Itgb1	Tln1	Fgf4	Kitl
Mineral absorption	Trpm7	Atp2b1	Slc34a2	Slc40a1	Slc39a4	Fth1
p53 signaling pathway	Atr	Chek1	Mdm2	Ccnb1	Pten	Rrm2	Mdm4	Serpinb5
Proteasome	Ifng	Psmd4	Psmd7	Psmd13	Psmc6	Psmd2
HTLV-I infection	Anapc2	Atr	Bub1b	Bub3	Ccna2	Cdc20	Chek1	Espl1	Mad2l1	Smad2	Smad4	Anapc4	Cdc23	Anapc1	Mapk1	Pik3cb	Pten	Tln1	Ets2	Kat5
Viral carcinogenesis	Ccna2	Cdc20	Chek1	Mdm2	Ddb1	Grb2	Mapk1	Pik3cb	Stat3	Cdc42	Rac1	Atp6v0d1	Gtf2e2	Gtf2b	Usp7	Ddx3x	Dnaja3	Rbpj	Chd4
Fluid shear stress and atherosclerosis	Acvr1	Bmp4	Bmpr1a	Bmpr2	Ctnnb1	Pik3cb	Rac1	Vegfa	Actb	Ptk2	Ifng	Hsp90b1	Txn1
Parkinson's disease	Ndufv2	Sdhd	Ndufs8	Ndufa9	Ndufv1	Atp5o	Cox4i1	Ndufa6	Sdha	Ndufs7	Ndufs2	Atp5b	Atp5e
Glioma	Mdm2	Grb2	Mapk1	Pik3cb	Braf	Egfr	Mtor	Pten
[truncated: 54 more columns]

## Sheet: S5
Supplementary Table S5 : Genes which belong to Metabolic pathway
Oxidative phosphorylation	TCA cycle	Glycolysis	Pyruvate metabolism	Fructose and mannose metabolism	Amino sugar and nucleotide sugar metabolism	Synaptic vesicle cycle	One carbon pool by folate	Nucleotide meatbolism	Alanine, aspartate and glutamate metabolism	Cysteine and methionine metabolism	Ceramide metabolism	Mevalonate metabolism	Phosphoinositide metabolism	Porphyrin and chlorophyll metabolism	Biosynthesis of amino acids	Glutathione metabolism	Glycosaminoglycan biosynthesis - heparan sulfate / heparin	Glycosylphosphatidylinositol(GPI)-anchor biosynthesis	Glycine, serine and threonine metabolism	N-Glycan biosynthesis	Others
Atp5b	Acly	Dld	Acaca	Pfkfb3	Ugdh	Atp6v0a1	Dhfr	Adsl	Adsl	Ahcy	Asah1	Mvd	Pi4ka	Alad	Eno1	Gclc	B3galt6	Pigh	Alas1	Alg11	B4gat1		B4gat1	Beta-1,4-Glucuronyltransferase 1
Atp5e	Dld	Eno1	Dld	Hk2	Gne	Atp6v0d1	Mthfd1	Adss	Adss	Amd1	Sptlc2	Mvk	Pik3c3	Alas1	Glul	Gpx4	Ext1	Pigk	Dld	Alg14	Chka		Chka	choline kinase alpha
Atp5o	Fh1	Gpi1	Fh1	Pmm2	Gnpnat1	Atp6v1b2	Gart	Rrm2	Glul	Mtap	Ugcg		Pik3cb	Eprs	Tkt	Odc1	Ext2	Pigo	Gcsh	Alg2	Cyp17a1		Cyp17a1	cytochrome P450, family 17, subfamily a, polypeptide 1
Ndufa6	Idh3a	Gapdh		Tpi1	Gpi1	Atp6v1c1		Pfas					Pikfyve	Hmbs	Tpi1	Rrm2				Alg5	Fktn		Fktn	fukutin
Ndufa9	Sdha	Hk2			Hk2	Atp6v1d		Ctps					Pten	Urod	Gapdh					Dad1	Hlcs		Hlcs	Holocarboxylase Synthetase
Ndufs2	Sdhd	Tpi1			Pgm3	Atp6v1h		Gucy1b1					Sacm1l	Cox15	Idh3a					Dolk	Hsd17b12		Hsd17b12	hydroxysteroid (17-beta) dehydrogenase 12
Ndufs7					Pmm2			Gart					Cdipt							Ddost	Lias		Lias	lipoic acid synthetase
Ndufs8								Dut					Ippk							Dpagt1	Lss		Lss	lanosterol synthase
Ndufv1																				Mogs	Mars2		Mars2	Methionyl-TRNA Synthetase 2, Mitochondrial
Ndufv2																					Nadk		Nadk	NAD Kinase
Cox15																					Pafah1b1		Pafah1b1	Platelet Activating Factor Acetylhydrolase 1b Regulatory Subunit 1
Cox4i1																					Rfk		Rfk	riboflavin kinase
Coq3																					Tpk1		Tpk1	Thiamin Pyrophosphokinase 1
Sdha																					Trit1		Trit1	TRNA Isopentenyltransferase 1
Sdhd

## Sheet: S6
Supplementary Table S6: Raw data of the metabolomic analysis in control and NB-DNJ-treated EBs.
HMT DB			m/z	MT/RT	Relative Area
Compound name	PubChem CID	HMDB ID			Control			NB-DNJ day 3-4 25 μM			NB-DNJ day 3-4 50 μM			NB-DNJ day 3-6 25 μM			NB-DNJ day 3-6 50 μM			DDW		NB-DNJ day 3-4 25 μM		NB-DNJ day 3-4 50 μM		NB-DNJ day 3-6 25 μM		NB-DNJ day 3-6 50 μM
					Control-1	Control-2	Control-3	Day 3-4 25 μM-1	Day 3-4 25 μM-2	Day 3-4 25 μM-3	Day 3-4 50 μM-1	Day 3-4 50 μM-2	Day 3-4 50 μM-3	Day 3-6 25 μM-1	Day 3-6 25 μM-2	Day 3-6 25 μM-3	Day 3-6 50 μM-1	Day 3-6 50 μM-2	Day 3-6 50 μM-3	Mean	S.D.	Mean	S.D.	Mean	S.D.	Mean	S.D.	Mean	S.D.
1,2-Dipalmitoyl-glycero-3-phosphoethanolamine	445468	HMDB0008923	692.527	16.5757	0.0252163	0.0320965	0.0309126	0.0220449	0.0417146	0.0351039	0.0276055	0.0364705	0.0279082	0.0224771	0.029457	0.0290453	0.0223678	0.0236568	0.0246169	0.0294084	0.00367845	0.0329544	0.0100094	0.0306614	0.00503312	0.0269931	0.00391644	0.0235472	0.00112856
1,2-Dipalmitoyl-glycero-3-phosphoglycerol	446440	HMDB0010570	721.506	18.1438	0.0201752	0.0215338	0.0230511	0.0256336	0.0328563	0.0354741	0.0313015	0.0331281	0.0329033	0.0325283	0.0335401	0.0369773	0.0344545	0.033322	0.0393701	0.0215867	0.0014387	0.0313213	0.00509667	0.0324443	0.000996067	0.0343486	0.00233211	0.0357155	0.00321524
1,2-Distearoyl-glycero-3-phosphocholine	94190	HMDB0008036	790.638	17.1214	0.234485	0.309439	0.319479	0.192239	0.382888	0.341645	0.274386	0.368876	0.269527	0.204688	0.261943	0.257783	0.178072	0.202506	0.21124	0.287801	0.0464451	0.305591	0.100308	0.304263	0.0560089	0.241471	0.031923	0.197273	0.0171917
1-Myristoyl-glycero-3-phosphocholine-1	460604	HMDB0010379	468.312	12.1456	0.0350056	0.0315653	0.0563568	0.0304703	0.0803036	0.0360858	0.0607015	0.175281	0.0489616	0.0454182	0.0306302	0.0622556	0.0534245	0.0323062	0.0713038	0.0409759	0.0134309	0.0489532	0.027295	0.0949813	0.0697886	0.0461013	0.0158238	0.0523448	0.0195212
1-Myristoyl-glycero-3-phosphocholine-2	460604	HMDB0010379	468.313	12.3159	0.0897862	0.0994307	0.0874653	0.114247	0.0815813	0.108604	0.0927267	0.0777373	0.113519	0.114947	0.125731	0.10416	0.138597	0.132639	0.128707	0.0922274	0.00634526	0.101477	0.01746	0.094661	0.0179691	0.114946	0.0107852	0.133314	0.00497941
1-Myristoyl-glycero-3-phosphoethanolamine-1	9547070	HMDB0011500	426.261	12.428	0.000597079	0.00111014	0.00085687	0.000794071	0.000647804	0.00109977	0.000920975	0.000396812	0.000987128	0.000782646	0.00125095	0.000533784	0.00131816	0.00116775	N.D.	0.000854696	0.000256537	0.000847214	0.00023062	0.000768305	0.000323418	0.000855793	0.000364135	0.00124296	0.000106355
1-Myristoyl-glycero-3-phosphoethanolamine-2	9547070	HMDB0011500	426.261	12.2692	0.00168318	0.00182587	0.00168325	0.00147224	0.00264379	0.00210208	0.00190134	0.00251726	0.00167373	0.0014457	0.00180084	0.00170208	0.00164501	0.00144775	0.00174893	0.00173076	8.2364e-05	0.00207271	0.000586326	0.00203078	0.000436403	0.00164954	0.000183309	0.0016139	0.000152984
1-Oleoyl-glycero-3-phosphocholine-1		HMDB0010385	523.365	13.1393	0.1513	0.149977	0.278722	0.123162	0.443387	0.132844	0.278479	0.977147	0.204849	0.18078	0.11745	0.264763	0.228566	0.122191	0.311366	0.193333	0.0739518	0.233131	0.182152	0.486825	0.426224	0.187664	0.0738974	0.220708	0.0948321
1-Oleoyl-glycero-3-phosphocholine-2		HMDB0010385	523.365	13.2814	0.349753	0.450369	0.321045	0.454135	0.319809	0.402995	0.291068	0.257702	0.393581	0.406565	0.493045	0.329238	0.453825	0.501125	0.418229	0.373722	0.0679122	0.392313	0.0677972	0.314117	0.0708112	0.409616	0.0819464	0.457726	0.0415853
1-Palmitoyl-glycero-3-phosphocholine-1		HMDB0010382	497.349	13.1193	0.321623	0.378569	0.302354	0.375545	0.349368	0.414902	0.346058	0.330427	0.391987	0.40263	0.425208	0.360919	0.448972	0.447687	0.419103	0.334182	0.0396292	0.379938	0.0329874	0.356157	0.0319984	0.396252	0.0326153	0.438587	0.0168863
1-Palmitoyl-glycero-3-phosphocholine-2		HMDB0010382	497.348	12.963	0.103972	0.0950727	0.16996	0.0802134	0.208681	0.100151	0.167155	0.458502	0.135306	0.122999	0.0844	0.171511	0.15178	0.0877917	0.179999	0.123002	0.0409098	0.129682	0.069138	0.253654	0.178117	0.126303	0.0436492	0.139857	0.0472457
1-Palmitoyl-glycero-3-phosphoethanolamine-1 LPE(16:0)-1	9547069	HMDB0011503	454.296	13.0874	0.0102555	0.0111888	0.0120472	0.0103596	0.0185009	0.0148588	0.012407	0.0177241	0.0111216	0.0102707	0.0116831	0.0113466	0.0101626	0.0103092	0.00976479	0.0111638	0.000896125	0.0145731	0.00407813	0.0137509	0.0035004	0.0111001	0.000737726	0.0100789	0.000281693
1-Palmitoyl-glycero-3-phosphoethanolamine-2 LPE(16:0)-2	9547069	HMDB0011503	454.297	13.2333	0.0205367	0.0233648	0.0212286	0.0226884	0.0181828	0.021011	0.023351	0.0227505	0.0236708	0.02337	0.0287218	0.0237472	0.0291585	0.0289862	0.0284514	0.02171	0.00147421	0.0206274	0.00227716	0.0232574	0.000467218	0.0252797	0.00298695	0.0288653	0.00036867
1-Stearoyl-glycero-3-phosphocholine-1 1-Hexadecyl-2-acetyl-glycero-3-phosphocholine	497299 108156	HMDB0010384	524.377	13.7139	0.051533	0.0542698	0.0481527	0.0685036	0.0641504	0.0873983	0.0555824	0.0641136	0.069986	0.0718174	0.0889971	0.065404	0.0686202	0.085846	0.071175	0.0513185	0.00306422	0.0733508	0.0123587	0.0632273	0.00724263	0.0754062	0.0121991	0.0752137	0.00929601
1-Stearoyl-glycero-3-phosphocholine-2	497299	HMDB0010384	524.379	13.8597	0.632536	0.60333	0.664734	0.734582	0.896225	1.00105	0.868577	0.932242	0.928432	0.891266	0.97161	1.01317	0.915464	0.947827	1.02541	0.633533	0.0307139	0.877287	0.134242	0.90975	0.0357079	0.958681	0.0619698	0.962901	0.0565026
2-Arachidonoylglycerol	5282280	HMDB0004666	379.29	13.6035	0.00772598	0.0199543	0.0137194	0.0134297	0.0254904	0.0137875	0.0175153	0.0333483	0.0199666	0.0143816	0.0168456	0.021515	0.00752379	0.0150762	0.0194945	0.0137999	0.00611457	0.0175692	0.00686228	0.0236101	0.00852215	0.0175807	0.0036231	0.0140315	0.00605334
4-Androstene-3,17-dione	6128	HMDB0000053	287.207	9.96312	N.D.	0.0018373	0.00149166	N.D.	0.00100966	0.00106599	N.D.	0.00115305	0.00159905	N.D.	N.D.	0.00148352	N.D.	0.00137745	0.00153309	0.00166448	0.000244404	0.00103783	3.98317e-05	0.00137605	0.000315369	0.00148352	N.A.	0.00145527	0.000110051
5-Methoxyindoleacetic acid	18986	HMDB0004096	206.086	6.79917	0.00181777	0.00183077	0.00153621	N.D.	N.D.	N.D.	0.000919228	N.D.	N.D.	N.D.	N.D.	N.D.	N.D.	N.D.	N.D.	0.00172825	0.00016644	N.A.	N.A.	0.000919228	N.A.	N.A.	N.A.	N.A.	N.A.
7-Dehydrocholesterol-1 Desmosterol-2	439423 439577	HMDB0000032 HMDB0002719	367.332	15.7501	0.00286003	0.00314546	0.00441862	0.00243049	0.00351003	0.00391462	0.00335757	0.00413617	0.00272104	0.00312042	0.00276772	0.00358314	0.00364046	0.00318576	0.00452244	0.0034747	0.000829821	0.00328505	0.000767215	0.00340493	0.000708753	0.0031571	0.000408947	0.00378289	0.000679627
7-Dehydrocholesterol-2 Desmosterol-3	439423 439577	HMDB0000032 HMDB0002719	367.336	15.9278	0.00289914	0.00358519	0.00323995	0.00325766	0.00397545	0.00372077	0.0032863	0.00332496	0.00472937	0.00347501	0.00346758	0.00459357	0.00386678	0.00307084	0.00454642	0.00324143	0.000343029	0.00365129	0.000363903	0.00378021	0.000822225	0.00384539	0.000647955	0.00382801	0.000738555
AC(10:0)			316.252	8.99494	0.00258308	0.00400042	0.00267703	0.0027201	0.0046482	0.0027174	0.00222173	0.00433397	0.0033877	0.00146674	0.00350805	0.00275493	0.00143153	0.00259339	0.00202251	0.00308684	0.000792574	0.0033619	0.00111397	0.00331447	0.00105802	0.00257658	0.00103228	0.00201581	0.00058096
AC(12:0)			344.283	9.99752	0.00892115	0.0118792	0.0102087	0.00945045	0.0138271	0.0106585	0.00785588	0.0137414	0.0108744	0.00661507	0.012888	0.00894594	0.00790401	0.010201	0.00902222	0.0103363	0.00148314	0.011312	0.00226033	0.0108239	0.0029431	0.009483	0.00317076	0.0090424	0.00114862
AC(12:1)-1			342.265	9.4901	0.00132131	0.00163234	0.00123583	0.00106544	0.00158762	0.0012426	N.D.	0.0013231	0.00036553	N.D.	0.00134855	N.D.	N.D.	0.000995179	N.D.	0.00139649	0.000208675	0.00129856	0.000265551	0.000844313	0.000677102	0.00134855	N.A.	0.000995179	N.A.
AC(12:1)-2			342.268	9.39548	N.D.	N.D.	0.000975258	N.D.	N.D.	0.000527978	N.D.	N.D.	N.D.	N.D.	N.D.	N.D.	N.D.	N.D.	N.D.	0.000975258	N.A.	0.000527978	N.A.	N.A.	N.A.	N.A.	N.A.	N.A.	N.A.
AC(14:0)			372.315	10.8135	0.0736475	0.0656215	0.0812271	0.0771824	0.0873847	0.0927818	0.0873252	0.0879515	0.105657	0.0833192	0.0845567	0.102058	0.0859185	0.0751115	0.0943166	0.0734987	0.00780385	0.0857829	0.00792208	0.0936445	0.0104077	0.0899778	0.0104797	0.0851155	0.00962768
AC(14:1)-1			370.297	10.613	N.D.	N.D.	0.00114201	0.000668269	0.000931913	N.D.	0.0011879	0.00110141	0.000832386	0.00110269	0.0017088	0.000871622	N.D.	0.00161164	N.D.	0.00114201	N.A.	0.000800091	0.000186424	0.00104057	0.000185404	0.0012277	0.000432362	0.00161164	N.A.
AC(14:1)-2			370.298	10.2931	0.00523205	0.00574137	0.00538718	0.00374938	0.00643286	0.0054063	0.0040228	0.00596131	0.00533404	0.00286053	0.00491175	0.00461094	N.D.	0.0037256	0.00433946	0.00545353	0.000261062	0.00519618	0.00135402	0.00510605	0.000989162	0.00412774	0.00110769	0.00403253	0.000434065
AC(14:1)-3			370.299	10.3759	0.0179924	0.0246513	0.0215444	0.0110086	0.0200796	0.0198623	0.0123472	0.0202997	0.016891	0.00834942	0.0172887	0.0138235	0.00908606	0.0143965	0.0150351	0.021396	0.00333192	0.0169835	0.00517557	0.0165126	0.0039897	0.0131539	0.00450712	0.0128392	0.00326599
AC(15:0)-1			386.325	11.0827	0.00134245	0.000888462	0.00126854	N.D.	0.00134266	0.00134779	N.D.	0.000732383	N.D.	N.D.	0.000975606	N.D.	N.D.	N.D.	N.D.	0.00116649	0.000243597	0.00134523	3.62712e-06	0.000732383	N.A.	0.000975606	N.A.	N.A.	N.A.
AC(15:0)-2			386.329	11.2037	0.00249288	0.00229581	0.00324271	0.0017131	0.00233813	0.00260201	0.0020701	0.00265252	0.00279499	0.00254909	0.00248087	0.00295734	0.00311998	0.00176012	0.00295826	0.00267713	0.000499618	0.00221774	0.000456518	0.00250587	0.000384053	0.00266243	0.000257663	0.00261279	0.000742844
AC(16:1)			398.331	11.0653	0.0834108	0.0746913	0.0919317	0.0550238	0.0703152	0.077315	0.0661198	0.0714549	0.0816703	0.0599264	0.0680805	0.0741379	0.0626975	0.0577034	0.0701056	0.0833446	0.0086204	0.0675514	0.0113997	0.0730816	0.00790185	0.0673816	0.00713148	0.0635022	0.00624011
AC(16:2)			396.316	10.8172	0.00147917	0.0011971	0.00212515	0.000958573	0.00128267	0.00184702	0.000756579	0.00116816	0.00160775	0.00118335	0.00143345	0.00182571	0.00123169	0.000937259	0.00197099	0.00160047	0.000475765	0.00136275	0.000449603	0.0011775	0.000425664	0.00148084	0.000323789	0.00137998	0.00053258
AC(17:0)-1			414.362	11.8035	0.00328003	0.00386528	0.00373507	0.00241048	0.00269136	0.00374012	0.00349174	0.00322869	0.00364617	0.00234532	0.0032827	0.00342316	0.00387836	0.00215701	0.00256744	0.00362679	0.000307283	0.00294732	0.000700802	0.00345553	0.000211083	0.00301706	0.00058597	0.0028676	0.000899076
AC(17:0)-2			414.362	11.9412	0.00534903	0.00388773	0.00572422	0.00414295	0.00526167	0.00582004	0.00561634	0.00532717	0.00589703	0.00665891	0.0049423	0.00622172	0.00612867	0.00515123	0.00653517	0.00498699	0.000970296	0.00507488	0.000854005	0.00561351	0.000284943	0.00594098	0.000892078	0.00593836	0.000711327
AC(17:1)			412.346	11.4007	0.00695434	0.00500645	0.00647675	0.00388078	0.00554852	0.004842	0.00539902	0.00514131	0.0060366	0.00512132	0.00588458	0.00643423	0.00578527	0.00482504	0.0069411	0.00614584	0.00101523	0.0047571	0.000837103	0.00552564	0.000460878	0.00581338	0.000659342	0.00585047	0.00105954
AC(18:0)-1			428.378	12.2959	0.277133	0.280101	0.330253	0.239101	0.263461	0.315446	0.309407	0.296048	0.309617	0.255719	0.239109	0.277033	0.25501	0.226217	0.294563	0.295829	0.0298492	0.272669	0.0389966	0.305024	0.00777403	0.257287	0.0190103	0.258597	0.034314
AC(18:0)-2			428.373	12.2067	N.D.	0.000618269	N.D.	N.D.	0.000465372	0.000606498	0.000684211	N.D.	N.D.	N.D.	N.D.	N.D.	N.D.	N.D.	0.000680851	0.000618269	N.A.	0.000535935	9.97916e-05	0.000684211	N.A.	N.A.	N.A.	0.000680851	N.A.
AC(18:1)			426.363	11.7502	0.468428	0.375044	0.506113	0.309912	0.393842	0.456971	0.48829	0.415551	0.479725	0.440563	0.349696	0.430101	0.41381	0.319552	0.429652	0.449862	0.0674781	0.386908	0.0737742	0.461189	0.0397547	0.406787	0.0497176	0.387671	0.0595223
AC(18:2)			424.346	11.3096	0.00479901	0.00244035	0.00465751	0.00357116	0.00396374	0.00417953	0.00387361	0.00396086	0.00474423	0.00419856	0.00209483	0.00583064	0.00420604	0.0036561	0.0040872	0.00396562	0.00132282	0.00390481	0.000308438	0.0041929	0.000479455	0.00404134	0.00187286	0.00398311	0.000289371
AC(20:0)			456.409	12.9823	0.0199356	0.0213911	0.023487	0.0172027	0.0182595	0.020339	0.0205001	0.0204873	0.019235	0.0157887	0.0155641	0.0171174	0.0152271	0.0145821	0.0169364	0.0216046	0.00178529	0.0186004	0.00159572	0.0200741	0.000726696	0.0161567	0.000839524	0.0155819	0.00121655
AC(20:1)			454.393	12.3966	0.0401926	0.0380869	0.0456995	0.0345845	0.0422517	0.0452818	0.0485189	0.0442011	0.0440622	0.0393544	0.0379026	0.0395443	0.0386359	0.0347353	0.0385631	0.0413263	0.00393093	0.040706	0.00551362	0.0455941	0.0025339	0.0389338	0.000898051	0.0373114	0.0022313
AC(22:0)			484.44	13.6383	0.00668902	0.00765135	0.00807643	0.00574433	0.00558615	0.00681285	0.00642481	0.00689373	0.00563348	0.00518761	0.00543347	0.00576115	0.0056566	0.00481398	0.00629402	0.00747226	0.000710832	0.00604778	0.000667275	0.00631734	0.000636961	0.00546075	0.000287741	0.0055882	0.000742387
AEA(22:6)			372.293	13.354	0.00369439	0.0023493	0.0043721	0.00380846	0.00413592	0.00573525	0.00471423	0.00310011	0.00540618	0.00491755	0.00423529	0.00771089	0.00559909	0.004968	0.007518	0.00347193	0.00102959	0.00455988	0.00103099	0.00440684	0.00118337	0.00562125	0.00184156	0.00602836	0.0013281
Arachidic acid	10467	HMDB0002212	311.298	15.861	0.00085567	0.000576923	N.D.	0.000487981	0.000498311	0.000369134	0.000616776	0.000489094	0.000352273	0.000540378	0.000411049	0.000351351	0.000510742	0.000407336	N.D.	0.000716297	0.000197104	0.000451808	7.17845e-05	0.000486048	0.000132278	0.000434259	9.66272e-05	0.000459039	7.31193e-05
Arachidonic acid	444899	HMDB0001043	303.236	14.2082	0.00294897	0.002464	0.0028668	0.00456412	0.00324331	0.00275115	0.0033637	0.00449294	0.00324505	0.00394111	0.00337517	0.00339821	0.00521496	0.00335917	0.00333449	0.00275993	0.000259549	0.00351953	0.000937515	0.00370057	0.000688777	0.0035715	0.0003203	0.00396954	0.00107864
Asiatic acid	119034		487.343	11.7558	0.00161989	0.00133828	0.00166677	0.00121154	0.00132743	0.00144281	0.00168547	0.0013406	0.00160472	0.00144351	0.00131112	0.00135416	0.00141841	0.00117012	0.00158503	0.00154165	0.000177676	0.00132726	0.000115636	0.0015436	0.00018038	0.00136959	6.75335e-05	0.00139119	0.000208794
Behenic acid	8215	HMDB0000944	339.33	16.3298	0.00148182	0.000591346	0.000503817	0.00098256	0.000302365	0.000388989	0.00155343	0.000379195	0.000313447	0.00112913	N.D.	0.000337838	0.00121859	N.D.	N.D.	0.000858995	0.000541157	0.000557971	0.000370247	0.000748692	0.000697702	0.000733485	0.00055953	0.00121859	N.A.
Cholesterol	5997	HMDB0000067	369.357	16.1811	0.127151	0.141455	0.139269	0.114283	0.133395	0.132175	0.134001	0.133968	0.136247	0.127027	0.138115	0.142378	0.150323	0.134372	0.15589	0.135958	0.00770518	0.126617	0.0106997	0.134739	0.0013065	0.13584	0.00792424	0.146861	0.011169
Cholesterol sulfate	65076	HMDB0000653	465.307	16.9887	0.00290103	0.00305559	0.00300629	0.00303273	0.00300362	0.00323173	0.00318283	0.00268439	0.00327683	0.00315369	0.00308918	0.00382688	0.0031426	0.00322256	0.00415566	0.00298764	7.89496e-05	0.00308936	0.000124153	0.00304802	0.000318395	0.00335658	0.000408562	0.00350694	0.000563228
Cholic acid	221493	HMDB0000619	407.288	11.0066	N.D.	N.D.	N.D.	N.D.	N.D.	N.D.	N.D.	N.D.	N.D.	N.D.	0.000536517	N.D.	N.D.	0.000214286	N.D.	N.A.	N.A.	N.A.	N.A.	N.A.	N.A.	0.000536517	N.A.	0.000214286	N.A.
cis-11,14-Eicosadienoic acid-1	6439848	HMDB0005060	307.268	14.9376	0.000558419	0.000482692	0.000596374	0.000311699	0.000510135	0.000536101	0.000388158	0.00103494	0.00057197	0.000703608	0.000544007	0.000616795	0.000883789	0.00057722	0.000497872	0.000545829	5.78773e-05	0.000452645	0.000122752	0.000665024	0.000333283	0.00062147	7.9903e-05	0.00065296	0.000203802
cis-11,14-Eicosadienoic acid-2	6439848	HMDB0005060	307.268	15.0087	0.000832474	0.000535577	0.000769084	0.00100485	0.000737331	0.000825812	0.00112838	0.000865435	0.000701705	0.0010356	0.000691948	0.000639961	0.00146019	0.00101661	0.000808511	0.000712378	0.000156361	0.000855999	0.000136291	0.000898507	0.000215253	0.000789168	0.00021499	0.0010951	0.000332855
cis-11-Eicosenoic acid	5282768	HMDB0002231	309.283	15.3478	0.00349994	0.00316063	0.00380651	0.00355321	0.00433759	0.00322905	0.00474247	0.00561838	0.0031648	0.00489871	0.00397536	0.00353607	0.00526582	0.00403904	0.00314029	0.00348903	0.000323076	0.00370662	0.000569971	0.00450855	0.0012434	0.00413671	0.000695502	0.00414839	0.00106698
cis-4,7,10,13,16,19-Docosahexaenoic acid	445580	HMDB0002183	327.237	14.1119	0.00384813	0.00293887	0.00365991	0.00433611	0.00341265	0.00365311	0.00447969	0.00513922	0.00493195	0.00541088	0.00487504	0.00532915	0.00699668	0.00537665	0.00503702	0.0034823	0.000479945	0.00380062	0.000479076	0.00485028	0.000337264	0.00520502	0.00028868	0.00580345	0.00104722
cis-8,11,14-Eicosatrienoic acid	5280581	HMDB0002925	305.251	14.5037	0.000511168	0.000391346	0.00046374	0.000459936	0.000361486	0.000504513	0.000518092	0.000708893	0.000585227	0.000414089	0.000632959	0.000513514	0.000717773	0.000717181	0.000662766	0.000455418	6.03431e-05	0.000441978	7.31845e-05	0.000604071	9.67859e-05	0.000520187	0.000109587	0.00069924	3.15891e-05
Cycloartenol Lanosterol	92110 246983	HMDB0036591 HMDB0001251	409.388	16.348	0.000959449	0.00106809	N.D.	0.000877212	0.000735642	N.D.	0.000771382	N.D.	N.D.	0.000981336	N.D.	0.001008	N.D.	N.D.	0.00137765	0.00101377	7.68174e-05	0.000806427	0.000100105	0.000771382	N.A.	0.000994667	1.88537e-05	0.00137765	N.A.
Deoxycholic acid	222528	HMDB0000626	391.29	12.0504	N.D.	0.00494982	N.D.	0.000467147	0.00416035	0.000531588	0.000383224	0.00360936	0.00088447	N.D.	0.0641999	N.D.	0.000554688	0.00650046	0.000943617	0.00494982	N.A.	0.0017197	0.00211391	0.00162568	0.0017361	0.0641999	N.A.	0.00266625	0.00332621
Desmosterol-1	439577	HMDB0002719	367.338	15.5737	N.D.	0.00103705	0.00148141	0.00136215	N.D.	0.000851986	0.00149187	N.D.	N.D.	0.001156	0.00105218	N.D.	0.00160819	0.000900579	N.D.	0.00125923	0.000314209	0.00110707	0.000360739	0.00149187	N.A.	0.00110409	7.34121e-05	0.00125439	0.000500357
Erucic acid	5281116	HMDB0002068	337.314	15.8653	0.000820447	0.000858654	0.000834924	0.000451923	0.000618243	0.000480144	0.000608553	0.000629195	0.00045928	0.000477663	0.000419476	0.00040444	0.000607422	0.000456564	N.D.	0.000838008	1.92894e-05	0.00051677	8.90039e-05	0.000565676	9.27175e-05	0.00043386	3.86727e-05	0.000531993	0.000106673
Ethyl arachidonate	5367369	HMDB0062725	333.285	15.1195	0.00103415	N.D.	0.00190715	N.D.	0.00125817	0.00261467	N.D.	0.00151597	0.00234185	0.000482818	N.D.	0.00367849	N.D.	N.D.	0.0038758	0.00147065	0.000617308	0.00193642	0.00095919	0.00192891	0.000583979	0.00208065	0.00225968	0.0038758	N.A.
FA(17:1)			267.235	14.4279	N.D.	N.D.	N.D.	N.D.	N.D.	0.000307762	N.D.	0.000451342	N.D.	0.000407216	N.D.	N.D.	N.D.	N.D.	0.000340426	N.A.	N.A.	0.000307762	N.A.	0.000451342	N.A.	0.000407216	N.A.	0.000340426	N.A.
FA(19:1)			295.266	15.0664	0.000310137	0.00025	0.000332061	N.D.	N.D.	0.000222924	N.D.	0.000369966	N.D.	0.000353952	0.000367041	0.000430502	0.000451172	0.000351351	0.000324468	0.0002974	4.24876e-05	0.000222924	N.A.	0.000369966	N.A.	0.000383832	4.09441e-05	0.000375664	6.67591e-05
FA(20:3)			305.252	14.6643	0.000931117	0.000789423	0.000846374	0.00155828	0.000886226	0.000729242	0.00107412	0.0011201	0.000885417	0.00142314	0.00107914	0.000852317	0.00184983	0.00096796	0.000847872	0.000855638	7.12997e-05	0.00105792	0.000440382	0.00102655	0.000124365	0.0011182	0.00028741	0.00122189	0.000547122
FA(22:2)			335.298	15.4725	0.000281787	N.D.	0.000270992	0.000314904	0.000211993	N.D.	0.000352796	0.000302852	N.D.	0.000385739	0.000308052	N.D.	0.000334961	N.D.	N.D.	0.00027639	7.63292e-06	0.000263449	7.27688e-05	0.000327824	3.53155e-05	0.000346896	5.49326e-05	0.000334961	N.A.
FA(22:3)			333.283	15.1419	0.000939763	0.000716346	0.00089313	0.0011059	0.000702703	0.00084657	0.00120745	0.000889993	0.000895833	0.00156519	0.00110375	0.00122776	0.00186588	0.00122197	0.000911702	0.000849746	0.000117857	0.000885056	0.000204333	0.000997759	0.000181622	0.0012989	0.000238802	0.00133318	0.000486715
FA(22:4)			331.268	14.7184	0.00286619	0.00215593	0.0028363	0.00325735	0.00195406	0.00233406	0.00276347	0.00245616	0.00315193	0.00389608	0.00334936	0.00342265	0.00478384	0.00360386	0.00343969	0.00261947	0.000401718	0.00251516	0.000670253	0.00279052	0.000348676	0.00355603	0.000296765	0.00394246	0.000733262
FA(22:5)-1			329.251	14.5118	0.000732818	0.000823077	0.000806298	0.000913018	0.000691723	0.000641697	0.000797697	0.000897467	0.000898674	0.00109215	0.000902622	0.000957529	0.00132486	0.00111215	0.00097766	0.000787398	4.80061e-05	0.000748812	0.000144389	0.000864613	5.79537e-05	0.000984099	9.75158e-05	0.00113822	0.000175061
FA(22:5)-2			329.252	14.3311	0.00148968	0.000998257	0.00134722	0.00131573	0.000924946	0.000981253	0.00114156	0.00124129	0.00153488	0.00143547	0.00146806	0.00159488	0.00180139	0.00173988	0.00143064	0.00127839	0.000252841	0.00107398	0.000211252	0.00130591	0.000204468	0.00149947	8.42202e-05	0.00165731	0.000198693
FA(24:0)			367.361	16.7452	0.000588488	0.000664423	0.000905534	0.000263622	0.000499155	0.00041426	0.000375	0.000479027	0.000375947	0.000454467	0.000372659	0.000407336	N.D.	0.000276062	0.000469149	0.000719482	0.000165539	0.000392346	0.000119286	0.000409991	5.97884e-05	0.000411487	4.10618e-05	0.000372605	0.000136533
FA(24:2)			363.324	15.9372	0.000266323	N.D.	0.000227099	0.000181891	0.000213682	0.000229242	N.D.	N.D.	N.D.	N.D.	N.D.	N.D.	N.D.	N.D.	N.D.	0.000246711	2.77354e-05	0.000208272	2.41347e-05	N.A.	N.A.	N.A.	N.A.	N.A.	N.A.
FA(24:4)			359.298	15.2264	0.000335052	0.000328846	0.000520992	0.000472756	0.000329392	0.000374549	0.000351151	0.000432047	0.000469697	0.000554124	0.000525281	0.000508687	0.000658203	0.000493243	0.000503191	0.000394963	0.000109188	0.000392232	7.32999e-05	0.000417632	6.05732e-05	0.000529364	2.29918e-05	0.000551546	9.25017e-05
FA(24:5)			357.283	14.9383	0.00136052	0.0012062	0.00135581	0.0016317	0.00124944	0.00148648	0.00185394	0.00149622	0.00171209	0.00211756	0.00160011	0.00189896	0.00260097	0.00208943	0.00168149	0.00130751	8.77678e-05	0.00145587	0.000192961	0.00168742	0.000180129	0.00187221	0.000259761	0.00212396	0.000460713
Glycochenodeoxycholic acid	12544	HMDB0000637	448.309	11.1432	0.000335052	0.000392308	0.00031584	0.000167468	0.000340372	0.000368231	0.000319901	0.000260067	0.000370265	N.D.	0.000322097	0.000389961	0.000298828	0.000241313	0.000390426	0.000347733	3.97801e-05	0.000292024	0.000108764	0.000316745	5.51668e-05	0.000356029	4.79871e-05	0.000310189	7.52028e-05
Glycocholic acid	10140	HMDB0000138	464.301	10.3437	N.D.	N.D.	N.D.	N.D.	N.D.	N.D.	N.D.	N.D.	0.00015625	N.D.	N.D.	N.D.	N.D.	N.D.	N.D.	N.A.	N.A.	N.A.	N.A.	0.00015625	N.A.	N.A.	N.A.	N.A.	N.A.
Glycodeoxycholic acid	3035026	HMDB0000631	448.31	11.4039	0.000213918	N.D.	0.000205153	N.D.	N.D.	N.D.	N.D.	N.D.	N.D.	N.D.	N.D.	N.D.	0.000165039	N.D.	0.000203191	0.000209535	6.19769e-06	N.A.	N.A.	N.A.	N.A.	N.A.	N.A.	0.000184115	2.69778e-05
Heneicosanoic acid 19-Methylarachidic acid	16898 3632876	HMDB0002345	325.314	16.0994	0.000223368	N.D.	N.D.	N.D.	N.D.	N.D.	0.00017023	N.D.	N.D.	0.000193299	N.D.	N.D.	N.D.	N.D.	N.D.	0.000223368	N.A.	N.A.	N.A.	0.00017023	N.A.	0.000193299	N.A.	N.A.	N.A.
Heptadecanoic acid-1 FA(17:0)-1	10465	HMDB0002259	269.251	14.9961	0.000733677	0.000382692	0.000362595	0.000596154	0.000371622	0.00032852	0.000791118	0.000416107	0.000376894	0.000792096	0.000367978	0.000359073	0.000931641	0.000476834	0.000414894	0.000492988	0.000208685	0.000432098	0.000143701	0.00052804	0.000228675	0.000506382	0.000247476	0.000607789	0.000282168
Heptadecanoic acid-2 FA(17:0)-2	10465	HMDB0002259	269.251	14.8724	N.D.	N.D.	N.D.	N.D.	N.D.	N.D.	N.D.	N.D.	N.D.	0.000264605	N.D.	N.D.	0.000226563	N.D.	N.D.	N.A.	N.A.	N.A.	N.A.	N.A.	N.A.	0.000264605	N.A.	0.000226563	N.A.
Kynurenic acid	3845	HMDB0000715	190.053	6.04002	0.00362357	0.00539636	0.00493148	N.D.	N.D.	N.D.	N.D.	N.D.	N.D.	N.D.	N.D.	N.D.	N.D.	N.D.	N.D.	0.00465047	0.000919197	N.A.	N.A.	N.A.	N.A.	N.A.	N.A.	N.A.	N.A.
Lactosylceramide(d18:1/24:1)-1			972.736	16.8793	0.00326065	0.00426703	0.00371063	0.00214735	0.00307904	0.0023093	0.00210958	0.00269889	0.00241906	0.000903124	0.000757491	0.0010084	0.00071582	0.00047973	0.0010266	0.0037461	0.000504129	0.00251189	0.000497793	0.00240918	0.000294782	0.000889673	0.000125996	0.000740715	0.000274282
Lactosylceramide(d18:1/24:1)-2			972.741	16.9808	0.00292838	0.00631665	0.00581962	0.00158557	0.00433828	0.00206584	0.0028625	0.00413617	0.00168751	0.000988351	0.0014037	0.000969214	0.00138353	0.00069112	0.000838298	0.00502155	0.00182969	0.00266323	0.00147037	0.00289539	0.00122466	0.00112042	0.000245511	0.000970984	0.000364778
Lactosylceramide(d18:1/24:1)-3			972.74	17.097	0.0327936	0.0407734	0.0387915	0.0340518	0.0543058	0.0509523	0.0381334	0.051606	0.0387514	0.00825332	0.00849122	0.00950226	0.00545676	0.0041063	0.00536448	0.0374528	0.00415494	0.0464366	0.0108559	0.0428303	0.00760628	0.00874893	0.000663157	0.00497585	0.000754465
Lactosylceramide(d18:1/24:1)-4			972.747	17.3569	0.0105177	0.0140329	0.013218	0.0147541	0.0303555	0.024833	0.0227284	0.0276687	0.018998	0.0122825	0.0143385	0.0135633	0.0118655	0.0102172	0.0120227	0.0125895	0.00183997	0.0233142	0.00791083	0.0231317	0.00434943	0.0133948	0.00103832	0.0113685	0.00100014
Linoleic acid	5280450	HMDB0000673	279.237	14.2786	0.000381443	0.000280769	0.000364504	0.000403846	0.000389358	0.000281588	0.000415296	0.000662752	0.000474432	0.00045189	0.000441011	0.000427606	0.000675781	0.000523166	0.000479787	0.000342239	5.39038e-05	0.000358264	6.67971e-05	0.000517493	0.000129226	0.000440169	1.21638e-05	0.000559578	0.000102946
LPC(12:0)			440.283	11.431	0.000570447	N.D.	N.D.	0.000693109	N.D.	0.000727437	0.000614309	0.000762584	N.D.	0.000504296	0.00078839	0.000766409	0.000621094	0.000738417	N.D.	0.000570447	N.A.	0.000710273	2.42735e-05	0.000688447	0.000104846	0.000686365	0.000158059	0.000679755	8.29601e-05
LPC(24:0)-1	24779481	HMDB0010405	608.47	15.6827	0.0326023	0.0423813	0.0360924	0.0205898	0.0282691	0.0238265	0.0229765	0.0265856	0.0211158	0.0165947	0.0193677	0.0170002	0.0183525	0.0176384	0.0195829	0.0370253	0.0049558	0.0242285	0.0038554	0.0235593	0.00278109	0.0176542	0.00149771	0.0185246	0.000983611
LPC(24:0)-2	24779481	HMDB0010405	608.474	15.5778	0.00365775	0.00374851	0.00452348	0.00176024	0.00322566	0.00284476	0.00250124	0.00363904	0.00178285	0.0019283	N.D.	0.00179662	N.D.	0.00200457	0.003004	0.00397658	0.000475799	0.00261022	0.000760345	0.00264104	0.000935961	0.00186246	9.31105e-05	0.00250429	0.000706703
LPE(18:1)-1			478.298	13.2634	0.0431348	0.0586278	0.0538447	0.0369072	0.078149	0.0473654	0.053702	0.0921156	0.0407426	0.0365605	0.0422774	0.0392256	0.0389489	0.0357528	0.0372491	0.0518691	0.00793319	0.0541405	0.0214394	0.0621867	0.0267169	0.0393545	0.00286061	0.0373169	0.00159912
LPE(18:1)-2			478.298	13.3937	0.0719858	0.0778898	0.0736774	0.0827682	0.0601139	0.0760293	0.0737284	0.0739706	0.0893261	0.0782966	0.107841	0.0804905	0.099569	0.107603	0.0958659	0.0745177	0.00304039	0.0729704	0.0116328	0.0790084	0.00893625	0.0888761	0.0164609	0.101013	0.00600025
LPG(16:0)-1			483.276	15.3293	0.00603759	0.00568116	0.00744214	0.00610472	0.00656434	0.00940937	0.00849608	0.0103201	0.00977515	0.00826788	0.00997546	0.0112357	0.00842568	0.0104224	0.0126712	0.00638696	0.000931025	0.00735947	0.00179007	0.00953044	0.000936299	0.00982634	0.00148951	0.0105064	0.00212401
LPG(16:0)-2			483.277	15.2041	0.0013634	0.00150906	0.00244952	0.0018333	0.00336602	0.00285456	0.0033973	0.00684926	0.00304292	0.00255602	0.00238185	0.00353638	0.00288465	0.00245879	0.00446638	0.00177399	0.000589537	0.00268463	0.000780359	0.00442983	0.00210277	0.00282475	0.000622407	0.00326994	0.0010578
LPG(18:1)-1			509.292	15.447	0.0169867	0.0185206	0.0181459	0.013702	0.0155441	0.0280135	0.0144028	0.015931	0.0268232	0.0157384	0.0172657	0.0245592	0.0147633	0.0187181	0.0301399	0.0178844	0.000799654	0.0190866	0.00778565	0.0190523	0.00677299	0.0191877	0.00471403	0.0212071	0.00798478
LPG(18:1)-2			509.292	15.3389	0.0188922	0.0170481	0.028862	0.0110575	0.0256356	0.0239321	0.0236767	0.0362222	0.0331616	0.0163736	0.0144877	0.0419919	0.0183863	0.0146508	0.0445518	0.0216008	0.00635567	0.0202084	0.00797056	0.0310202	0.00654118	0.0242844	0.0153641	0.025863	0.0162924
LPS(18:0)			524.305	15.6195	0.10763	0.109872	0.114761	0.0829591	0.0823682	0.104241	0.101608	0.107892	0.118402	0.119983	0.125262	0.135896	0.136874	0.136367	0.151287	0.110754	0.00364659	0.089856	0.0124611	0.109301	0.00848491	0.127047	0.00810536	0.141509	0.00847143
LysoPAF(16:0)			482.365	13.4273	0.212386	0.206652	0.218554	0.197534	0.143932	0.190256	0.193254	0.166638	0.184076	0.196858	0.170305	0.184053	0.234658	0.179634	0.206316	0.212531	0.00595208	0.177241	0.0290745	0.181323	0.0135203	0.183739	0.0132791	0.206869	0.0275162
Myristic acid	11005	HMDB0000806	227.205	13.9091	0.000558419	0.000603846	0.000648855	0.000544872	0.000822635	0.000691336	0.000807566	0.00110355	0.00059375	0.00062457	0.000643258	0.000543436	0.000837891	0.000608108	0.000728723	0.000603707	4.5218e-05	0.000686281	0.000138951	0.000834955	0.000256001	0.000603755	5.30667e-05	0.000724907	0.000114939
Nervonic acid	5281120	HMDB0002368	365.345	16.3067	0.00122088	0.00155759	0.00144673	0.000723558	0.00107792	0.000997594	0.000827619	0.00104642	0.000872159	0.000895962	0.00088015	0.000828185	0.00105177	0.00072973	0.000730851	0.0014084	0.000171595	0.000933025	0.000185797	0.0009154	0.000115634	0.000868099	3.5459e-05	0.000837451	0.000185609
Oleic acid	445639	HMDB0000207	281.252	14.7569	0.0176189	0.0152503	0.017786	0.019366	0.0207568	0.0160719	0.0222984	0.0310686	0.0190176	0.0291763	0.0221554	0.0203127	0.036017	0.0259975	0.0216049	0.0168851	0.00141823	0.0187315	0.00240602	0.0241282	0.0062304	0.0238814	0.00467709	0.0278731	0.00738684
Oleoyl ethanolamide AEA(18:1)	5283454	HMDB0002088	326.309	13.8968	0.0126099	0.0122275	0.0131471	0.0112485	0.0102155	0.0106993	0.0117459	0.0107611	0.0129679	0.0110237	0.00944103	0.0148772	0.0117786	0.0103933	0.0163288	0.0126615	0.000461968	0.0107211	0.000516805	0.011825	0.0011055	0.0117806	0.002796	0.0128336	0.00310521
PAF(17:0)-1			538.389	14.0789	0.00200769	0.00243871	0.00290054	0.00341845	0.00388776	0.00388331	0.00335548	0.00377184	0.00347507	0.00391342	0.00386592	0.00397624	0.00338353	0.00467813	0.0033895	0.00244898	0.000446515	0.00372984	0.000269683	0.00353413	0.000214374	0.00391853	5.53391e-05	0.00381705	0.00074572
PAF(17:0)-2			538.392	14.2115	0.00513445	0.00437196	0.00479154	0.00731311	0.00958929	0.00968153	0.00788453	0.0096938	0.00883159	0.0081004	0.00970606	0.0109405	0.00850145	0.01006	0.0100144	0.00476598	0.000381883	0.00886131	0.00134157	0.00880331	0.000904966	0.00958233	0.0014241	0.00952527	0.000886953
Palmitic acid	985	HMDB0000220	255.236	14.6525	0.0140391	0.0221899	0.0219322	0.0127086	0.0245343	0.0234705	0.0155294	0.0257836	0.0255439	0.0163693	0.0212392	0.0237709	0.0203433	0.0228492	0.0287607	0.0193871	0.00463328	0.0202378	0.00654213	0.0222856	0.00585228	0.0204598	0.00376184	0.0239844	0.004322
Palmitoleic acid	445638	HMDB0003229	253.221	14.0636	0.000621134	0.000505769	0.000648855	0.000640224	0.00106565	0.000624549	0.000617599	0.00148208	0.000694129	0.000984137	0.000692884	0.000701737	0.00130639	0.000776062	N.D.	0.000591919	7.58848e-05	0.000776808	0.000250268	0.000931268	0.000478546	0.00079292	0.000165659	0.00104123	0.000374998
Palmitoylcarnitine	11953816	HMDB0000222	400.347	11.5762	0.228401	0.189127	0.244885	0.206405	0.248365	0.275869	0.289291	0.241199	0.288772	0.282747	0.219993	0.269604	0.273541	0.200317	0.263447	0.220804	0.0286444	0.243546	0.0349819	0.273087	0.0276177	0.257448	0.033096	0.245768	0.039684
Palmitoylethanolamide-1	4671	HMDB0002100	300.293	13.7368	0.0125127	0.00380975	0.00413282	0.0107412	0.00306945	0.0056093	0.00935719	0.00357861	0.00402355	0.0109876	0.0040143	0.00564197	0.00925445	0.00546716	0.00520638	0.00681841	0.00493401	0.00647333	0.0039082	0.00565312	0.00321552	0.00688129	0.0036481	0.00664266	0.00226563
Palmitoylethanolamide-2	4671	HMDB0002100	300.293	13.6481	0.00503685	N.D.	N.D.	0.00405642	N.D.	N.D.	0.00454268	N.D.	N.D.	0.00413788	N.D.	N.D.	0.0061597	N.D.	N.D.	0.00503685	N.A.	0.00405642	N.A.	0.00454268	N.A.	0.00413788	N.A.	0.0061597	N.A.
Pentadecanoic acid	13849	HMDB0000826	241.22	14.2915	0.000380584	N.D.	0.000301527	0.000314103	0.000338682	N.D.	0.000290296	0.000270134	N.D.	N.D.	0.000332397	N.D.	0.000389648	0.000319498	N.D.	0.000341055	5.59021e-05	0.000326392	1.73806e-05	0.000280215	1.42566e-05	0.000332397	N.A.	0.000354573	4.96038e-05
Phytosphingosine	122121	HMDB0004610	318.304	10.9668	0.00496884	0.00893705	0.011452	0.00601037	0.011828	0.00899902	0.00779404	0.0119585	0.00983213	0.00606057	0.00749141	0.00767009	0.00463136	0.00508765	0.00664043	0.00845263	0.00326861	0.0089458	0.00290919	0.00986154	0.00208236	0.00707402	0.000882209	0.00545315	0.00105322
Riboflavin	493570	HMDB0000244	377.149	6.08124	0.00115747	0.00109707	0.00112032	0.000686699	0.000873335	0.00102307	0.00135735	0.0011123	0.00148631	0.00125911	0.00128071	0.00132919	0.00113777	0.00110733	0.00144782	0.00112496	3.04632e-05	0.000861035	0.000168523	0.00131866	0.000189985	0.00128967	3.58862e-05	0.00123098	0.000188408
Sphinganine	91486	HMDB0000269	302.309	11.24	0.0809148	0.103127	0.0920282	0.0475051	0.059482	0.060548	0.060575	0.0662873	0.0541797	0.051638	0.0634786	0.0526168	0.056856	0.0555547	0.0485295	0.0920235	0.0111063	0.055845	0.00724225	0.0603473	0.00605701	0.0559111	0.0065719	0.0536467	0.00447916
Sphingomyelin(d18:1/16:0)	5283590	HMDB0010169	703.582	16.3746	0.00885033	0.0108919	0.0121556	N.D.	0.00783552	0.00743521	0.00949065	0.00903893	N.D.	N.D.	N.D.	N.D.	N.D.	0.0118158	0.0124894	0.0106326	0.00166784	0.00763537	0.000283066	0.00926479	0.000319413	N.A.	N.A.	0.0121526	0.000476357
Sphingomyelin(d18:1/18:0)-1	5283588	HMDB0001348	731.605	16.3225	0.0214285	0.0292074	0.0287039	0.0108504	0.0164794	0.0140834	0.0151604	0.0168795	0.0165463	0.0242861	0.0273876	0.0278588	0.0278357	0.0228713	0.0290163	0.0264466	0.00435307	0.0138044	0.00282487	0.0161954	0.000911652	0.0265108	0.00194099	0.0265745	0.00326089
Sphingomyelin(d18:1/18:0)-2	5283588	HMDB0001348	731.602	16.7392	0.00069244	0.00129264	0.00174829	0.00155942	0.00114244	0.00174006	0.00110755	0.000929259	0.000869318	0.000952927	0.000933521	0.00145039	N.D.	0.000489382	0.000828723	0.00124446	0.000529572	0.00148064	0.000306503	0.000968708	0.000123916	0.00111228	0.000292972	0.000659053	0.00023995
Sphingomyelin(d18:1/18:0)-3	5283588	HMDB0001348	731.612	16.4795	0.885919	1.01997	0.979668	0.63547	0.749971	0.829399	0.801171	0.87096	0.877929	1.22097	1.35235	1.46185	1.40711	1.35897	1.50459	0.961852	0.0687782	0.73828	0.0974917	0.85002	0.0424476	1.34506	0.120605	1.42356	0.0741902
Sphingosine	5280335	HMDB0000252	300.294	11.0541	0.591131	0.683974	0.654999	0.537725	0.553294	0.559073	0.531597	0.565542	0.511203	0.526342	0.546233	0.4977	0.567883	0.495948	0.45124	0.643368	0.0475018	0.55003	0.0110421	0.536114	0.0274498	0.523425	0.0243977	0.505024	0.0588488
Sphingosine 1-phosphate	5283560	HMDB0000277	380.257	12.5975	N.D.	N.D.	N.D.	N.D.	N.D.	N.D.	N.D.	N.D.	N.D.	N.D.	N.D.	N.D.	N.D.	0.00184937	N.D.	N.A.	N.A.	N.A.	N.A.	N.A.	N.A.	N.A.	N.A.	0.00184937	N.A.
Sphingosine(d20:1)			328.323	11.7632	0.00952825	0.0124185	0.0112458	0.00773477	0.0112575	0.00974943	0.0084722	0.0108117	0.00689322	0.00688864	0.00893121	0.00769998	0.00999462	0.00755033	N.D.	0.0110642	0.00145367	0.00958057	0.00176743	0.00872571	0.00197152	0.00783995	0.00102845	0.00877247	0.00172838
Stearic acid	5281	HMDB0000827	283.268	15.3071	0.0228721	0.0291543	0.0290969	0.0195933	0.030641	0.0278099	0.0232062	0.0320806	0.0294161	0.0234306	0.0269959	0.0275818	0.0257896	0.0266523	0.031589	0.0270411	0.00361057	0.0260148	0.00573848	0.0282343	0.00455373	0.0260028	0.00224673	0.0280103	0.00312912
Stearoyl ethanolamide	27902	HMDB0013078	328.323	14.4717	0.00790392	0.00792367	0.00768499	0.00658603	0.003919	0.00359869	0.00582562	0.00490628	0.00495377	0.00615422	0.00518392	0.00691257	0.00677203	0.00464259	N.D.	0.00783753	0.000132473	0.00470124	0.00164011	0.00522855	0.000517618	0.00608357	0.000866489	0.00570731	0.00150574
Stigmasterol	5280794	HMDB0000937	395.363	16.3027	0.00225469	0.00262979	0.00272276	N.D.	0.00286284	0.00250244	0.00260291	0.00310116	0.00237338	0.00288719	0.00278161	N.D.	0.00280968	N.D.	0.00352096	0.00253575	0.000247802	0.00268264	0.000254836	0.00269248	0.000372065	0.0028344	7.46592e-05	0.00316532	0.000502947
Taurolithocholic acid-1	439763	HMDB0000722	482.287	13.5163	0.000277491	0.000289423	0.000346374	N.D.	0.000184122	N.D.	0.000321546	N.D.	0.000313447	0.000406357	0.000393258	0.000392857	0.000416992	0.000318533	N.D.	0.00030443	3.68117e-05	0.000184122	N.A.	0.000317497	5.72692e-06	0.000397491	7.68115e-06	0.000367763	6.96213e-05
Taurolithocholic acid-2	439763	HMDB0000722	482.306	13.6306	0.000483677	0.000533654	0.000632634	0.000555288	0.00128353	0.00048556	0.00125629	0.00133739	0.000670455	0.000743986	0.000535581	0.000578185	0.000723633	0.000603282	0.000608511	0.000549988	7.58098e-05	0.000774792	0.000441955	0.00108804	0.00036391	0.000619251	0.000110105	0.000645142	6.80255e-05
Trilaurin-1	10851	HMDB0011188	656.57	17.4124	0.0174103	0.0217745	0.0255002	0.00595387	0.012985	0.0134582	0.0109018	0.0139139	0.00961788	0.00969972	0.0091399	0.0107995	0.00918783	0.00742672	0.00797145	0.0215617	0.00404913	0.010799	0.00420271	0.0114779	0.0022052	0.00987972	0.000844329	0.00819533	0.000901652
Trilaurin-2	10851	HMDB0011188	656.608	17.5695	N.D.	0.00875699	N.D.	0.00637617	N.D.	N.D.	N.D.	N.D.	N.D.	N.D.	N.D.	N.D.	0.00522217	N.D.	0.00715338	0.00875699	N.A.	0.00637617	N.A.	N.A.	N.A.	N.A.	N.A.	0.00618778	0.00136557
N.D.: Not Detected. N.A.: Not Available.

## Sheet: S7
Supplementary Table S7 : Contribution of metabolites to each axis in PCA in NB-DNJ-treated EBs
	PC1	PC2	PC3	PC4	PC5	PC6	PC7	PC8	PC9	PC10	PC11	PC12	PC13	PC14	PC15
Lactosylceramide(d18:1/24:1)-1	-0.15769	0.048217	0.023006	-0.046941	0.054312	0.019602	-0.04171	-0.0062499	-0.10775	-0.00039201	-0.039182	0.040272	0.085812	0.084583	0.049174
1,2-Distearoyl-glycero-3-phosphocholine	-0.15474	-0.053847	-0.080868	0.0085536	-0.045552	-0.057346	-0.043038	0.011486	0.044872	0.043716	-0.0053781	-0.012083	-0.0018773	-0.070111	-0.20272
Lactosylceramide(d18:1/24:1)-2	-0.15379	0.062909	-0.014544	-0.060145	-0.069922	0.053125	-0.048237	0.039497	-0.045356	0.010231	-0.03967	0.063926	-0.0064233	-0.0062202	0.092665
AC(20:0)	-0.1518	0.012521	0.053141	-0.079092	0.024392	-0.0071746	-0.033309	0.014915	0.066462	-0.059308	-0.17692	0.013339	0.087031	-0.0021924	-0.016897
LPC(24:0)-1	-0.15157	0.062181	0.069862	-0.015537	-0.063132	0.095068	0.0078437	-0.0095383	-0.019457	-0.015769	-0.012689	-0.0087399	-0.010809	0.0725	0.00047188
Lactosylceramide(d18:1/24:1)-3	-0.14995	0.049669	-0.052335	-0.032398	0.078121	-0.04228	-0.090454	-0.025849	-0.069302	-0.019976	-0.077527	0.023035	0.11064	0.06835	-0.0072081
AC(14:1)-3	-0.14982	-0.040601	0.039018	0.089175	-0.093253	-0.00425	0.00031047	-0.048391	-0.0027371	-0.083969	0.0031613	-0.033774	0.030752	0.019864	0.0023194
1,2-Dipalmitoyl-glycero-3-phosphoethanolamine	-0.14405	-0.066001	-0.094755	0.037995	-0.047018	-0.036516	-0.058838	0.010373	0.013873	0.034887	0.065174	-0.033566	-0.082282	-0.10221	-0.24575
Trilaurin-1	-0.13859	0.018083	0.081983	-0.084723	-0.12301	-0.024318	0.032096	-0.0028139	0.056088	0.090294	0.0040034	-0.039938	-0.046996	-0.033795	0.056546
Phytosphingosine	-0.13794	-0.077518	-0.088317	0.0090953	-0.013722	-0.055427	-0.0068458	0.062679	-0.020421	0.087039	-0.10474	0.1619	0.023992	-0.0085276	-0.03
LPE(18:1)-1	-0.13473	-0.010445	-0.13946	-0.044399	-0.07467	0.093986	0.018946	0.043534	-0.016937	0.020751	0.012008	-0.033371	0.0038533	-0.016488	0.017306
AC(15:0)-1	-0.13382	0.0311	0.0029554	0.030127	-0.11343	-0.017391	-0.03344	-0.17604	0.10424	-0.0070936	0.20801	0.055313	0.0065838	-0.093535	0.057436
AC(22:0)	-0.12891	0.0042087	0.099449	-0.083391	-0.048787	0.10487	-0.045678	-0.077458	0.0063159	0.017594	-0.16993	0.0086916	0.088517	-0.16178	0.017397
FA(24:0)	-0.12672	-0.027693	0.063909	0.039701	0.067299	-0.032614	0.21291	0.043643	0.18761	0.036252	0.014323	0.081108	0.10039	0.008561	0.049068
AC(14:1)-2	-0.12667	-0.039284	0.00097449	0.10912	0.088841	-0.064764	0.15526	0.0317	0.12116	-0.063974	0.0099766	0.018353	0.14663	0.0022115	0.0094645
AC(10:0)	-0.12658	-0.014904	-0.080089	0.13686	-0.047626	-0.047751	0.063345	0.060054	-0.11873	-0.087112	0.026145	-0.01402	0.10174	-0.0076947	0.069561
1-Myristoyl-glycero-3-phosphoethanolamine-2	-0.12267	-0.060345	-0.14252	-0.015917	-0.021395	0.053189	-0.10326	-0.018868	-0.030069	-0.042825	0.14228	-0.047006	0.011912	-0.11854	-0.32407
LPC(24:0)-2	-0.12258	-0.01764	0.042786	-0.02383	0.13163	0.078774	0.17806	-0.04359	0.065858	0.03578	-0.11131	-0.14532	-0.068325	0.18335	-0.11842
AC(16:1)	-0.1197	-0.063574	0.12043	-0.069995	-0.068804	-0.13195	-0.02611	-0.051326	-0.020695	-0.082024	0.0322	0.041838	0.048654	0.047662	-0.01144
Sphinganine	-0.11819	0.069783	0.099911	-0.028254	-0.17276	0.021736	0.022239	0.023141	0.073933	0.003828	-0.02869	-0.043784	0.0080437	-0.018781	0.070912
1-Palmitoyl-glycero-3-phosphoethanolamine-1 LPE(16:0)-1	-0.11284	-0.048685	-0.18329	0.00030464	-0.027415	-0.0070782	-0.053337	-0.071152	0.025407	0.033245	0.07994	-0.0047171	-0.057119	-0.064645	0.15162
Nervonic acid	-0.11188	0.060834	0.077261	-0.067178	-0.16959	0.016725	-0.057756	-0.0054419	-0.048828	0.16063	0.077318	-0.014436	-0.067782	0.036229	-0.018263
AC(12:0)	-0.10594	-0.036554	-0.10075	0.14674	-0.11375	0.0070802	-0.023528	-0.041422	-0.098306	-0.086886	0.047121	0.049129	0.074253	0.014777	0.039344
Sphingomyelin(d18:1/18:0)-2	-0.10548	-0.012676	0.015332	0.082137	0.16083	-0.088338	0.1136	0.010211	0.11344	0.093627	-0.12677	0.11856	0.11375	-0.21897	0.071734
AC(12:1)-1	-0.1053	0.075219	-0.035846	0.14306	-0.084047	-0.020899	0.040674	-0.18723	-0.0043916	-0.089549	0.021586	0.039227	0.030154	0.12214	-0.044692
AC(18:0)-1	-0.10201	-0.082938	0.060617	-0.14228	0.036288	-0.043345	-0.11757	-0.029818	0.060128	-0.013046	-0.19861	-0.00086295	0.091058	0.03765	0.032151
Sphingosine	-0.10188	0.12051	0.041949	-0.037862	-0.1623	0.0012728	-0.045511	-0.037805	-0.022458	0.13012	-0.058794	0.029799	0.0065215	-0.04717	-0.009333
Lactosylceramide(d18:1/24:1)-4	-0.10004	-0.042726	-0.18221	-0.018188	0.074028	-0.019074	-0.16552	0.022365	-0.016965	0.0054888	-0.017573	-0.01451	0.041513	-0.027521	0.024509
Sphingomyelin(d18:1/16:0)	-0.099597	-0.022343	0.035397	0.0041086	-0.019226	0.20436	0.064193	-0.043656	0.22074	-0.14449	-0.07331	-0.18305	-0.20965	0.11525	0.022644
AC(20:1)	-0.095509	-0.062055	-0.039958	-0.16233	0.028697	-0.091812	-0.14378	0.054022	0.14428	-0.081648	-0.11509	0.042098	-0.0012869	0.0015832	-0.0027122
5-Methoxyindoleacetic acid	-0.093714	0.094781	0.14686	-0.076009	-0.04683	0.04463	0.038489	0.11492	0.093608	-0.09836	-0.048402	-0.054175	-0.019626	-0.031653	-0.052527
FA(24:2)	-0.086669	0.07445	0.026601	-0.0064694	0.10058	-0.055132	-0.019272	-0.31795	-0.022763	-0.076465	0.12264	0.11193	-0.21508	-0.023926	-0.091055
4-Androstene-3,17-dione	-0.078116	-0.13423	0.038813	0.084938	-0.042448	-0.0065407	0.077765	-0.010305	-0.097763	0.084518	-0.20141	-0.13054	-0.14499	0.16368	-0.020228
Erucic acid	-0.073927	0.14287	-0.045042	-0.066802	-0.11831	-0.15083	-0.004259	0.026014	-0.022701	0.046131	-0.046401	-0.11338	-0.054828	0.050094	0.09576
beta-Estradiol	-0.073878	-0.14278	0.021251	0.13943	-0.095067	-0.049762	0.027655	-0.0096051	-0.023091	0.047992	-0.10223	-0.010913	-0.041328	0.0023087	-0.059866
2-Arachidonoylglycerol	-0.073693	-0.11302	-0.1227	0.07569	0.020715	0.026029	0.11624	0.19422	-0.016884	0.082292	-0.10903	0.0073349	0.10669	-0.059023	0.06945
Glycochenodeoxycholic acid	-0.071576	-0.067916	0.054052	0.049467	-0.073491	0.0098839	-0.16431	0.017551	-0.16713	-0.33489	-0.032921	-0.12793	-0.093915	-0.18906	0.017171
AC(17:0)-1	-0.071054	-0.011578	0.068126	-0.093794	-0.14128	-0.096983	-0.26378	0.050004	-0.096527	-0.046725	-0.084099	-0.06212	0.11781	-0.19354	0.027458
AC(18:0)-2	-0.069164	-0.047288	0.023261	0.038583	0.10764	0.1978	-0.23916	0.13503	0.14956	0.054324	0.029043	-0.10848	-0.15001	-0.08914	0.072621
Stearic acid	-0.068884	-0.16621	-0.016399	0.038632	-0.1399	0.058713	-0.0001121	0.00099125	-0.050016	0.042233	0.023776	-0.015449	-0.082205	0.093151	0.0024669
Sphingosine(d20:1)	-0.067943	0.12523	-0.088098	-0.027617	-0.13343	-0.17758	-0.041388	-0.0090189	-0.035476	0.070491	-0.042747	-0.1115	-0.054934	-0.063766	0.0574
Ethyl arachidonate	-0.06473	-0.15242	0.039424	-0.06206	0.087334	-0.091855	0.080556	-0.17748	-0.068608	0.043301	0.093338	0.003397	0.022557	0.05964	0.031943
AC(18:1)	-0.063398	-0.070374	0.07591	-0.20681	0.031818	-0.10142	-0.078764	0.01951	0.11143	-0.008549	-0.0024508	0.0093137	0.044833	0.09223	0.029657
1-Oleoyl-glycero-3-phosphocholine-1	-0.061578	-0.10049	-0.12951	-0.13705	-0.031619	0.12474	0.11746	0.040093	-0.10699	-0.008873	-0.0055207	0.010167	0.00061906	-0.019869	0.39559
Stigmasterol	-0.060904	-0.043309	0.0040583	-0.11233	-0.085642	0.12125	-0.18971	0.043741	0.16135	0.062761	0.2119	0.20393	0.14577	0.19542	-0.11405
LPG(18:1)-2	-0.055203	-0.1835	0.015315	-0.094202	0.031688	-0.0047019	0.045694	0.026244	-0.086153	-0.04883	-0.034919	-0.062363	-0.004309	-0.038012	0.042637
1-Palmitoyl-glycero-3-phosphocholine-2	-0.054	-0.11261	-0.12481	-0.14811	-0.035194	0.096308	0.10451	0.025025	-0.095619	-0.01011	-0.039292	-0.013507	0.020011	-0.012144	-0.20853
1-Myristoyl-glycero-3-phosphocholine-1	-0.046549	-0.11638	-0.13535	-0.13721	-0.021295	0.10927	0.11032	0.017381	-0.090219	-0.0086744	-0.018409	-0.011507	0.033146	-0.020004	0.0023412
AC(16:2)	-0.045007	-0.12695	0.1345	-0.012427	-0.030108	-0.095834	0.0086664	-0.2138	-0.069293	0.065948	0.11549	0.15958	0.010993	-0.065612	0.012654
7-Dehydrocholesterol-1 Desmosterol-2	-0.042095	-0.13658	0.0085328	-0.10482	-0.065445	0.1355	0.015825	-0.13378	0.11825	0.0548	-0.087528	-0.034705	-0.22611	-0.15573	0.0074282
Taurolithocholic acid-2	-0.036948	-0.028682	-0.20045	-0.11379	0.019052	0.093294	0.028176	0.19472	0.019607	-0.035699	-0.0048515	0.025537	-0.1107	0.067862	0.0069249
Palmitic acid	-0.035801	-0.18434	-0.020401	0.063219	-0.11272	0.020408	-0.023703	0.016584	-0.060346	0.041667	-0.040194	-0.025716	-0.09914	0.10773	0.014276
Asiatic acid	-0.035456	-0.058034	0.12734	-0.1804	0.055863	-0.044212	-0.066152	0.084733	0.11255	-0.17788	-0.022095	0.12823	0.0065604	0.081896	0.010482
Myristic acid	-0.029927	-0.062006	-0.17099	-0.10989	-0.092221	0.19569	-0.090413	-0.02013	0.05435	-0.038422	-0.0059778	-0.015884	-0.012474	0.018691	0.010548
Behenic acid	-0.025644	0.12823	0.0045291	-0.18885	0.080835	-0.025949	-0.076677	0.021156	-0.097416	0.11304	-0.031628	-0.091494	0.0499	-0.019575	0.070569
Stearoyl ethanolamide	-0.022266	0.15245	-0.014634	-0.060309	-0.09588	-0.21426	0.050608	0.062978	-0.084592	0.072057	-0.088816	-0.081848	0.028126	-0.08466	-0.03129
AC(15:0)-2	-0.016365	-0.1294	0.082263	-0.14405	-0.11965	-0.057175	-0.052049	-0.074292	-0.084135	0.087232	0.086589	0.11477	0.057068	-0.080465	-0.018823
AC(17:1)	-0.014398	-0.10241	0.13291	-0.11128	-0.075744	-0.049276	0.058936	0.059447	-0.0073696	-0.18861	0.2609	0.066292	-0.023251	-0.045863	0.059532
LPG(18:1)-1	-0.010363	-0.16303	0.11888	0.075895	0.052332	-0.077267	-0.078654	-0.085687	-0.017677	0.038254	-0.031869	-0.10785	0.055497	0.095142	-0.015588
Cycloartenol Lanosterol	-0.0084614	0.026723	0.081188	-0.0098598	0.20096	0.14853	0.12109	0.19414	-0.062656	0.12076	0.20683	-0.085789	0.00019777	-0.2008	-0.087576
Palmitoleic acid	-0.0057309	0.086046	-0.17106	-0.069186	-0.12092	-0.17503	0.021925	-0.029797	-0.074691	0.10556	0.0066017	-0.094602	-0.035579	0.065983	0.033876
Deoxycholic acid	-0.0045302	-0.016283	-0.10608	0.19032	-0.14904	0.099188	-0.088712	0.10615	0.045018	-0.099272	0.06494	0.054011	0.079443	0.036958	0.011261
Oleoyl ethanolamide AEA(18:1)	-0.0013058	-0.10063	0.17252	-0.10852	0.083974	0.043726	0.050122	0.040104	-0.17573	-0.044485	-0.072281	-0.065706	0.041612	-0.094381	-0.025923
FA(17:1)	0.0041712	-0.093265	-0.053673	-0.04602	0.059358	0.14203	0.028984	-0.20519	0.2031	0.25288	0.0093941	-0.035733	0.26901	0.096615	-0.018417
Pentadecanoic acid	0.0045127	0.10689	-0.10233	-0.039705	-0.099948	0.051672	0.064494	-0.074937	-0.0026934	-0.34601	0.061888	0.11312	-0.19095	-0.078374	0.048353
LPG(16:0)-2	0.0045597	-0.16189	-0.15135	-0.072365	0.0015659	0.071365	0.023581	-0.0032939	0.011166	-0.013963	-0.084841	-0.0079079	0.03532	-0.048952	0.0042219
1-Myristoyl-glycero-3-phosphoethanolamine-1	0.0048379	0.13017	-0.043679	0.030504	-0.11851	-0.23337	-0.15598	0.050272	0.050618	0.056365	-0.1096	-0.038154	-0.08929	0.058152	-0.17994
AC(18:2)	0.0048652	-0.067231	0.021559	-0.16582	0.12937	-0.13276	0.10789	-0.1464	-0.13538	-0.031651	-0.038652	-0.14887	-0.1796	0.10581	0.046962
Arachidic acid	0.010367	0.12779	-0.10382	0.0010661	0.0065631	-0.073529	-0.070586	0.11068	-0.03467	0.025541	0.18718	-0.34193	0.17477	0.039772	-0.031917
FA(22:2)	0.011012	0.11485	-0.10353	-0.14355	-0.028074	0.042083	0.055927	-0.021908	0.067228	-0.056345	0.13096	0.28807	0.06053	-0.13187	-0.058866
AC(14:1)-1	0.012494	-0.0003905	-0.14512	0.027993	-0.0086425	-0.17404	0.23372	0.16307	0.12419	-0.064426	-0.13909	0.21773	-0.046575	-0.019849	-0.0068186
cis-11,14-Eicosadienoic acid-1	0.020673	-0.072873	-0.05942	-0.12249	-0.21414	-0.03132	0.075846	-0.12617	-0.021534	0.13851	0.074273	-0.13393	0.087073	0.14483	0.027666
AC(14:0)	0.022652	-0.16064	-0.054027	-0.057212	0.083116	-0.17391	-0.11641	0.0094515	-0.095758	-0.053325	-0.008191	0.089762	0.080121	0.023138	-0.041103
Cholesterol	0.022844	-0.14113	0.1175	-0.048835	-0.15052	0.075672	-0.090563	0.10635	-0.0097439	0.0034563	0.098428	0.042526	-0.051693	-0.00018549	-0.02679
Palmitoylcarnitine	0.022897	-0.10168	-0.034548	-0.17433	0.11607	-0.13151	-0.17343	0.029453	0.048282	0.049551	0.042477	0.037924	-0.0010973	0.040207	0.055018
7-Dehydrocholesterol-2 Desmosterol-3	0.023009	-0.15418	0.022283	0.020496	0.055399	-0.059704	-0.13839	0.13748	-0.26168	0.13308	0.061527	0.04758	-0.018838	-0.006188	0.074895
Riboflavin	0.031058	-0.1096	0.086469	-0.082715	-0.055013	-0.084553	0.0001746	0.25031	0.1876	-0.078268	0.049099	-0.050179	0.21691	0.11006	0.012837
Taurolithocholic acid-1	0.032694	0.049928	0.064111	-0.05659	-0.1401	-0.20561	0.049854	0.29457	0.049571	0.015163	0.10899	0.0025916	-0.18303	0.047166	-0.042395
Trilaurin-2	0.033184	0.029427	0.09274	0.052632	0.0079844	0.29645	-0.11371	0.027161	-0.25248	0.10865	-0.088349	0.045236	0.027315	-0.070517	-0.028234
Sphingomyelin(d18:1/18:0)-1	0.035864	-0.059972	0.14679	-0.022306	-0.20824	0.034017	0.11916	0.10291	0.03683	0.11327	0.098846	0.028594	-0.080781	-0.11884	0.10193
cis-11-Eicosenoic acid	0.041087	0.039842	-0.18569	-0.14465	-0.1088	0.061144	0.062922	0.0399	0.072737	0.049616	0.017037	0.01198	-0.030874	-0.018539	0.047178
FA(19:1)	0.044264	-0.043544	0.083864	-0.028298	-0.20401	0.03471	0.13991	-0.18294	0.12326	0.13613	0.062759	-0.1485	0.079019	-0.20223	0.034931
LysoPAF(16:0)	0.047264	0.052631	0.18791	-0.10694	-0.033838	0.10961	-0.059916	-0.10305	-0.0068533	0.052037	-0.19591	0.016946	0.063785	-0.0061389	-0.046889
Desmosterol-1	0.04958	0.12264	0.012749	0.0017489	-0.062082	0.017044	-0.14036	0.0094281	0.20835	0.12456	-0.27107	0.17069	-0.13413	-0.14402	-0.051229
AC(17:0)-2	0.058618	-0.1338	0.011235	-0.15795	0.039193	-0.093191	0.0022818	-0.055853	0.12629	0.053598	0.10389	0.01437	-0.10425	0.097178	-0.0029183
Cholesterol sulfate	0.063829	-0.14185	0.12158	0.037929	0.11272	0.029012	-0.016829	0.11209	-0.0090129	0.033242	0.0049867	-0.021021	-0.088107	-0.1563	-0.03476
LPG(16:0)-1	0.072759	-0.18072	-0.028066	0.0090747	-0.016366	-0.030633	0.0054773	-0.015708	0.12092	-0.074362	-0.089537	-0.025813	0.097161	-0.069352	-0.074663
PAF(17:0)-1	0.073945	-0.09055	-0.16742	0.078379	0.018327	-0.089268	0.012234	-0.013982	0.09696	0.090033	-0.11592	0.024788	-0.1552	-0.039648	0.072527
Palmitoylethanolamide-2	0.074356	0.13608	0.0050167	-0.15437	0.083162	0.053663	-0.063056	0.007955	-0.01349	-0.037937	0.088744	-0.026601	0.041891	-0.0072696	-0.01302
PAF(17:0)-2	0.079036	-0.12906	-0.15041	0.051882	0.053094	-0.05876	-0.039305	-0.031938	0.014083	-0.032337	0.065131	-0.07335	-0.019749	-0.094003	0.024659
1-Stearoyl-glycero-3-phosphocholine-2	0.080844	-0.14592	-0.1262	0.026078	0.025958	-0.0683	-0.091779	-0.019827	0.079579	-0.0035098	0.040977	-0.045298	-0.016957	-0.059926	0.015826
1,2-Dipalmitoyl-glycero-3-phosphoglycerol	0.081992	-0.1535	-0.11581	0.025503	0.031669	-0.022484	-0.093244	0.021662	0.044542	0.065261	0.022093	-0.01161	-0.04153	-0.08104	-0.22323
LPC(12:0)	0.082333	0.061591	-0.09712	-0.016602	-0.0035057	-0.087664	0.016951	-0.15368	0.13054	-0.074608	-0.02337	-0.25908	0.18395	-0.34361	0.064926
Palmitoylethanolamide-1	0.089597	0.11516	0.054064	-0.11506	0.13761	0.014144	-0.0053503	-0.074204	0.055007	-0.037841	0.051228	-0.11403	0.06825	-0.051193	-0.081939
cis-8,11,14-Eicosatrienoic acid	0.090788	-0.079139	-0.032617	-0.010387	-0.1319	0.053309	-0.019088	-0.10417	0.0089093	-0.29684	-0.13164	-0.10479	0.16687	0.069751	-0.065678
AEA(22:6)	0.091923	-0.13558	0.041404	-0.042548	0.10127	-0.11409	-0.050074	-0.065556	0.015463	-0.049268	0.012447	0.0091549	-0.19261	-0.11388	0.070615
Heptadecanoic acid-1 FA(17:0)-1	0.092746	0.11537	-0.0099939	-0.15819	0.040643	0.088367	-0.022614	0.057247	0.035141	-0.041015	0.072102	-0.07833	0.0097325	0.092471	0.062224
1-Stearoyl-glycero-3-phosphocholine-1 1-Hexadecyl-2-acetyl-glycero-3-phosphocholine	0.096501	-0.056566	-0.087352	0.15541	-0.00094959	-0.065595	-0.12421	-0.13194	0.12458	0.046952	0.051328	-0.017907	0.068049	0.038477	0.11149
1-Oleoyl-glycero-3-phosphocholine-2	0.10052	0.044908	0.090753	0.17255	-0.052726	0.023942	-0.11313	-0.037347	0.007771	0.08527	0.033194	0.063996	-0.017218	0.12247	-0.096313
LPS(18:0)	0.10216	-0.10858	0.10296	-0.0099514	-0.14701	-0.0023682	0.069307	0.044648	0.046847	-0.020849	-0.0034779	-0.10813	0.068618	-0.0035763	-0.027486
Sphingomyelin(d18:1/18:0)-3	0.10365	-0.095994	0.086558	0.016902	-0.15438	0.0041589	0.088381	0.057617	0.07395	0.062949	0.085737	-0.062101	-0.054339	-0.15411	-0.082713
cis-11,14-Eicosadienoic acid-2	0.10599	0.056842	-0.082269	-0.13444	0.016742	0.094864	-0.091248	-0.12222	0.055654	-0.086786	-0.079969	-0.02004	-0.15277	0.10023	-0.078105
Oleic acid	0.10802	-0.02195	-0.13829	-0.11027	-0.10758	0.092609	0.073377	-0.0067348	0.0061492	0.029138	0.039465	-0.0095394	-0.013798	0.10064	0.012622
Arachidonic acid	0.10848	0.024295	-0.14581	-0.085381	-0.013678	0.082541	0.026755	-0.084867	-0.18782	0.0052876	-0.067729	0.085294	0.082663	-0.058086	-0.084431
FA(20:3)	0.11413	0.1013	-0.094172	-0.083831	-0.012682	0.07391	-0.013072	-0.012253	-0.11724	0.038908	-0.014501	0.15752	0.070261	-0.023312	0.093106
1-Palmitoyl-glycero-3-phosphocholine-1	0.12785	-0.030306	-0.0052687	0.12748	-0.041872	0.044078	-0.19707	0.0074088	0.045855	0.091845	0.024606	-0.058165	-0.018504	0.10595	0.049048
LPE(18:1)-2	0.12995	-0.03075	0.046934	0.10523	-0.12656	0.011582	-0.042966	0.00064605	0.038887	-0.13094	-0.11119	0.052371	0.098555	0.037672	0.08853
FA(24:4)	0.13129	-0.045629	0.012552	-0.041692	-0.10398	-0.051972	0.064302	-0.091001	-0.077815	0.079525	-0.11998	0.25299	-0.0041019	-0.04429	-0.03836
FA(22:5)-2	0.13469	-0.014663	0.066556	-0.034866	-0.096468	-0.097384	0.13652	-0.04106	-0.10219	-0.15395	0.0004445	-0.0029134	0.059168	0.060966	-0.10757
1-Palmitoyl-glycero-3-phosphoethanolamine-2 LPE(16:0)-2	0.13566	-0.043531	0.036278	0.059574	-0.13172	0.07385	-0.024098	0.057844	0.028087	-0.11465	-0.10926	-0.0049019	0.12199	-0.040392	-0.087691
1-Myristoyl-glycero-3-phosphocholine-2	0.14294	-0.022544	0.06873	0.092994	-0.046345	0.026501	-0.16234	-0.030108	0.030966	-0.00069672	-0.0099961	0.053865	-0.015041	0.041914	0.40674
FA(22:5)-1	0.14692	-0.013679	-0.0022102	-0.037155	-0.10377	0.06097	0.10116	0.072432	-0.10738	0.090923	-0.10772	0.021364	0.0034944	0.088048	-0.14017
cis-4,7,10,13,16,19-Docosahexaenoic acid	0.14878	-0.058047	-0.063234	-0.080299	-0.05664	-0.02853	0.032337	-0.015019	-0.043781	-0.052021	-0.047915	-0.014242	0.070684	0.01354	0.005327
FA(22:3)	0.15142	0.039592	-0.019348	-0.10993	-0.035056	-0.04865	-0.006152	0.015961	0.038402	0.064369	-0.039049	-0.016219	-0.020864	-0.097173	-0.012174
FA(24:5)	0.15682	-0.018001	-0.020367	-0.087966	-0.021055	-0.043838	-0.034318	0.029861	0.033842	0.0049024	-0.11911	-0.090894	-0.057898	0.0178	0.040707
FA(22:4)	0.16243	0.00063925	0.045421	-0.063245	-0.040793	-0.032548	0.042298	-0.013763	-0.054601	-0.021603	-0.041132	0.075789	0.028826	0.024863	-0.079302

## Sheet: S8
Supplementary Table S8 : Analyzed data of RNA-Seq analysis in control and ceramide-treated EBs.
Gene ID	Gene Name	TPM			Count			Chromosome	Start	End	Gene Length	Strand	Gene Type	Transcript ID	Entrez Gene ID	Description
		Control day 3	Control day 4	Ceramide day 4	Control day 3	Control day 4	Ceramide day 4
ENSMUSG00000102693.1	4933401J01Rik	0	0	0	0	0	0	chr1	3073253	3074322	1070	+	TEC	ENSMUST00000193812.1	-	RIKEN cDNA 4933401J01 gene [Source:MGI Symbol;Acc:MGI:1918292]
ENSMUSG00000064842.1	Gm26206	0	0	0	0	0	0	chr1	3102016	3102125	110	+	snRNA	ENSMUST00000082908.1	-	predicted gene, 26206 [Source:MGI Symbol;Acc:MGI:5455983]
ENSMUSG00000051951.5	Xkr4	0.735	0.599	1.538	71	59	152	chr1	3205901	3671498	4153	-	protein_coding	ENSMUST00000070533.4;ENSMUST00000159265.1;ENSMUST00000162897.1	497097	X-linked Kx blood group related 4 [Source:MGI Symbol;Acc:MGI:3528744]
ENSMUSG00000102851.1	Gm18956	0	0	0	0	0	0	chr1	3252757	3253236	480	+	processed_pseudogene	ENSMUST00000192857.1	-	predicted gene, 18956 [Source:MGI Symbol;Acc:MGI:5011141]
ENSMUSG00000103377.1	Gm37180	0.029	0	0.17	2	0	12	chr1	3365731	3368549	2819	-	TEC	ENSMUST00000195335.1	-	predicted gene, 37180 [Source:MGI Symbol;Acc:MGI:5610408]
ENSMUSG00000104017.1	Gm37363	0	0	0	0	0	0	chr1	3375556	3377788	2233	-	TEC	ENSMUST00000192336.1	-	predicted gene, 37363 [Source:MGI Symbol;Acc:MGI:5610591]
ENSMUSG00000103025.1	Gm37686	0	0	0.077	0	0	4	chr1	3464977	3467285	2309	-	TEC	ENSMUST00000194099.1	-	predicted gene, 37686 [Source:MGI Symbol;Acc:MGI:5610914]
ENSMUSG00000089699.1	Gm1992	0	0	0	0	0	0	chr1	3466587	3513553	250	+	antisense	ENSMUST00000161581.1	-	predicted gene 1992 [Source:MGI Symbol;Acc:MGI:3780162]
ENSMUSG00000103201.1	Gm37329	0	0	0	0	0	0	chr1	3512451	3514507	2057	-	TEC	ENSMUST00000192973.1	-	predicted gene, 37329 [Source:MGI Symbol;Acc:MGI:5610557]
ENSMUSG00000103147.1	Gm7341	0	0	0	0	0	0	chr1	3531795	3532720	926	+	processed_pseudogene	ENSMUST00000192183.1	-	predicted gene 7341 [Source:MGI Symbol;Acc:MGI:3648497]
ENSMUSG00000103161.1	Gm38148	0	0	0	0	0	0	chr1	3592892	3595903	3012	-	TEC	ENSMUST00000195166.1	-	predicted gene, 38148 [Source:MGI Symbol;Acc:MGI:5611376]
ENSMUSG00000102331.1	Gm19938	0	0	0.064	0	0	5	chr1	3647309	3658904	3259	-	sense_intronic	ENSMUST00000192692.1	-	predicted gene, 19938 [Source:MGI Symbol;Acc:MGI:5012123]
ENSMUSG00000102348.1	Gm10568	0	0	0	0	0	0	chr1	3680155	3681788	1634	+	TEC	ENSMUST00000193244.1	-	predicted gene 10568 [Source:MGI Symbol;Acc:MGI:3642703]
ENSMUSG00000102592.1	Gm38385	0	0	0	0	0	0	chr1	3752010	3754360	2351	+	TEC	ENSMUST00000194454.1	-	predicted gene, 38385 [Source:MGI Symbol;Acc:MGI:5611613]
ENSMUSG00000088333.2	Gm27396	0	0	0	0	0	0	chr1	3783876	3783933	58	-	snRNA	ENSMUST00000157708.2	-	predicted gene, 27396 [Source:MGI Symbol;Acc:MGI:5530778]
ENSMUSG00000102343.1	Gm37381	0.056	0	0	1	0	0	chr1	3905739	3986215	899	-	lincRNA	ENSMUST00000192427.1;ENSMUST00000194643.1	-	predicted gene, 37381 [Source:MGI Symbol;Acc:MGI:5610609]
ENSMUSG00000025900.13	Rp1	0	0	0.006	0	0	1	chr1	3999557	4409241	6869	-	protein_coding	ENSMUST00000027032.5;ENSMUST00000208660.1;ENSMUST00000208793.1	19888	retinitis pigmentosa 1 (human) [Source:MGI Symbol;Acc:MGI:1341105]
ENSMUSG00000102948.1	Gm6101	0	0.02	0	0	1	0	chr1	4256234	4260519	1867	-	processed_pseudogene	ENSMUST00000195384.1	-	predicted gene 6101 [Source:MGI Symbol;Acc:MGI:3644986]
ENSMUSG00000104123.1	Gm37483	0	0	0	0	0	0	chr1	4363346	4364829	1484	-	TEC	ENSMUST00000194382.1	-	predicted gene, 37483 [Source:MGI Symbol;Acc:MGI:5610711]
ENSMUSG00000025902.13	Sox17	0.515	253.711	2.261	19	8451.35	86	chr1	4490931	4497354	3242	-	protein_coding	ENSMUST00000027035.9;ENSMUST00000116652.7;ENSMUST00000191647.1;ENSMUST00000191939.1;ENSMUST00000192505.1;ENSMUST00000192650.5;ENSMUST00000192913.1;ENSMUST00000195555.1	20671	SRY (sex determining region Y)-box 17 [Source:MGI Symbol;Acc:MGI:107543]
ENSMUSG00000104238.1	Gm37587	0	0.298	0	0	22.65	0	chr1	4496551	4499558	2828	+	processed_transcript	ENSMUST00000193450.1;ENSMUST00000194935.1	-	predicted gene, 37587 [Source:MGI Symbol;Acc:MGI:5610815]
ENSMUSG00000102269.1	Gm7357	0.012	0.034	0.011	1	3	1	chr1	4522905	4526737	2991	+	processed_pseudogene	ENSMUST00000195361.1	-	predicted gene 7357 [Source:MGI Symbol;Acc:MGI:3643257]
ENSMUSG00000096126.1	Gm22307	0	0	0	0	0	0	chr1	4529017	4529123	107	+	snRNA	ENSMUST00000180019.1	-	predicted gene, 22307 [Source:MGI Symbol;Acc:MGI:5452084]
ENSMUSG00000103003.1	Gm38076	0	0	0	0	0	0	chr1	4534837	4535286	450	-	processed_pseudogene	ENSMUST00000193889.1	-	predicted gene, 38076 [Source:MGI Symbol;Acc:MGI:5611304]
ENSMUSG00000104328.1	Gm37323	0	0	0	0	0	0	chr1	4583129	4586252	2773	-	lincRNA	ENSMUST00000195771.1	-	predicted gene, 37323 [Source:MGI Symbol;Acc:MGI:5610551]
ENSMUSG00000102735.1	Gm7369	0	0	0	0	0	0	chr1	4610471	4611406	936	+	processed_pseudogene	ENSMUST00000192738.1	-	predicted gene 7369 [Source:MGI Symbol;Acc:MGI:3643485]
ENSMUSG00000098104.1	Gm6085	0.054	0.132	0.13	2	5	5	chr1	4687934	4689403	1470	-	processed_pseudogene	ENSMUST00000182774.1	-	predicted gene 6085 [Source:MGI Symbol;Acc:MGI:3646770]
ENSMUSG00000102175.1	Gm6119	0	0.107	0	0	3	0	chr1	4692219	4693424	1206	-	processed_pseudogene	ENSMUST00000193443.1	-	predicted gene 6119 [Source:MGI Symbol;Acc:MGI:3644547]
ENSMUSG00000088000.1	Gm25493	0	0	0	0	0	0	chr1	4723277	4723379	103	-	snRNA	ENSMUST00000157375.1	-	predicted gene, 25493 [Source:MGI Symbol;Acc:MGI:5455270]
ENSMUSG00000103265.1	Gm2053	0	0	0	0	0	0	chr1	4735046	4735676	631	-	processed_pseudogene	ENSMUST00000195671.1	-	predicted gene 2053 [Source:MGI Symbol;Acc:MGI:3780221]
ENSMUSG00000103922.1	Gm6123	2.207	1.49	2.169	51.73	35.73	52.98	chr1	4771131	4772199	1069	+	processed_pseudogene	ENSMUST00000193658.1	-	predicted gene 6123 [Source:MGI Symbol;Acc:MGI:3647047]
ENSMUSG00000033845.13	Mrpl15	301.595	267.982	341.955	8396	7351	9703	chr1	4773206	4785739	4600	-	protein_coding	ENSMUST00000045689.13;ENSMUST00000115538.4;ENSMUST00000130201.7;ENSMUST00000132625.1;ENSMUST00000146665.2;ENSMUST00000156816.6;ENSMUST00000192286.1	27395	mitochondrial ribosomal protein L15 [Source:MGI Symbol;Acc:MGI:1351639]
ENSMUSG00000102275.1	Gm37144	0.128	0.083	0.246	3	2	6	chr1	4778063	4779212	1150	-	TEC	ENSMUST00000195445.1	-	predicted gene, 37144 [Source:MGI Symbol;Acc:MGI:5610372]
ENSMUSG00000025903.14	Lypla1	100.793	83.473	124.098	4793.75	3985.1	5816.8	chr1	4807788	4848410	4456	+	protein_coding	ENSMUST00000027036.10;ENSMUST00000115529.7;ENSMUST00000119612.8;ENSMUST00000131119.1;ENSMUST00000134384.7;ENSMUST00000137887.7;ENSMUST00000141278.1;ENSMUST00000150971.7	18777	lysophospholipase 1 [Source:MGI Symbol;Acc:MGI:1344588]
ENSMUSG00000104217.1	Gm37988	0.85	0.474	1.41	13.06	7.44	22.61	chr1	4807892	4886770	825	+	protein_coding	ENSMUST00000155020.1	-	predicted gene, 37988 [Source:MGI Symbol;Acc:MGI:5611216]
ENSMUSG00000033813.15	Tcea1	114.535	95.194	136.322	6356.65	5387.55	7741.96	chr1	4857814	4897909	2854	+	protein_coding	ENSMUST00000081551.13;ENSMUST00000165720.2	21399	transcription elongation factor A (SII) 1 [Source:MGI Symbol;Acc:MGI:1196624]
ENSMUSG00000062588.4	Gm6104	6.359	17.719	11.537	57.33	164.22	109.14	chr1	4880049	4880651	603	-	processed_pseudogene	ENSMUST00000078030.4	-	predicted gene 6104 [Source:MGI Symbol;Acc:MGI:3648587]
ENSMUSG00000103280.1	Gm37277	0	0	0	0	0	0	chr1	4905751	4906861	1111	-	TEC	ENSMUST00000194052.1	-	predicted gene, 37277 [Source:MGI Symbol;Acc:MGI:5610505]
ENSMUSG00000002459.17	Rgs20	1.129	0.295	1.349	48	13	47	chr1	4909576	5070285	2125	-	protein_coding	ENSMUST00000002533.14;ENSMUST00000118000.7;ENSMUST00000119256.7;ENSMUST00000133521.1;ENSMUST00000147158.1;ENSMUST00000156289.1;ENSMUST00000170566.1	58175	regulator of G-protein signaling 20 [Source:MGI Symbol;Acc:MGI:1929866]
ENSMUSG00000091305.1	Gm17100	0.593	0	0	1	0	0	chr1	4927028	4927299	272	-	processed_pseudogene	ENSMUST00000168963.1	-	predicted gene 17100 [Source:MGI Symbol;Acc:MGI:4937927]
ENSMUSG00000102653.1	Gm37079	0	0	0.158	0	0	9	chr1	4938576	4940710	2135	-	TEC	ENSMUST00000194114.1	-	predicted gene, 37079 [Source:MGI Symbol;Acc:MGI:5610307]
ENSMUSG00000085623.1	Gm16041	0	0	0	0	0	0	chr1	4970857	4976820	3725	+	antisense	ENSMUST00000144339.1	-	predicted gene 16041 [Source:MGI Symbol;Acc:MGI:3801909]
ENSMUSG00000091665.1	Gm17101	0	0	0	0	0	0	chr1	5063060	5064647	1588	+	processed_pseudogene	ENSMUST00000169520.1	-	predicted gene 17101 [Source:MGI Symbol;Acc:MGI:4937928]
ENSMUSG00000033793.12	Atp6v1h	93.7	91.792	118.185	4468	4407	5786	chr1	5070018	5162529	4829	+	protein_coding	ENSMUST00000044369.12;ENSMUST00000192029.5;ENSMUST00000192142.1;ENSMUST00000192698.2;ENSMUST00000192847.5;ENSMUST00000194301.5;ENSMUST00000194676.5;ENSMUST00000194978.5	108664	ATPase, H+ transporting, lysosomal V1 subunit H [Source:MGI Symbol;Acc:MGI:1914864]
ENSMUSG00000104352.1	Gm7182	0	0	0	0	0	0	chr1	5276106	5277337	732	-	processed_pseudogene	ENSMUST00000193351.1	-	predicted gene 7182 [Source:MGI Symbol;Acc:MGI:3644877]
ENSMUSG00000104046.1	Gm37567	0	0.035	0	0	2	0	chr1	5307739	5310017	2279	+	TEC	ENSMUST00000193241.1	-	predicted gene, 37567 [Source:MGI Symbol;Acc:MGI:5610795]
ENSMUSG00000102907.1	Gm38264	0	0	0	0	0	0	chr1	5403547	5405578	2032	+	TEC	ENSMUST00000194850.1	-	predicted gene, 38264 [Source:MGI Symbol;Acc:MGI:5611492]
ENSMUSG00000025905.14	Oprk1	1.254	0.847	0.207	82	41	11	chr1	5588466	5606131	4675	+	protein_coding	ENSMUST00000027038.10;ENSMUST00000159083.1;ENSMUST00000160339.1;ENSMUST00000160777.7;ENSMUST00000192685.1;ENSMUST00000239100.1	18387	opioid receptor, kappa 1 [Source:MGI Symbol;Acc:MGI:97439]
ENSMUSG00000103936.1	Gm36965	0	0	0	0	0	0	chr1	5617837	5618230	394	-	processed_pseudogene	ENSMUST00000193797.1	-	predicted gene, 36965 [Source:MGI Symbol;Acc:MGI:5610193]
ENSMUSG00000093015.1	Gm22463	0	0	0	0	0	0	chr1	5644645	5644745	101	-	miRNA	ENSMUST00000175274.1	-	predicted gene, 22463 [Source:MGI Symbol;Acc:MGI:5452240]
ENSMUSG00000103519.1	Gm37429	0	0	0	0	0	0	chr1	5842874	5844672	1799	-	TEC	ENSMUST00000193807.1	-	predicted gene, 37429 [Source:MGI Symbol;Acc:MGI:5610657]
ENSMUSG00000033774.4	Npbwr1	0	0	0	0	0	0	chr1	5913707	5917398	3692	-	protein_coding	ENSMUST00000044180.4	226304	neuropeptides B/W receptor 1 [Source:MGI Symbol;Acc:MGI:891989]
ENSMUSG00000103090.1	Gm19214	0	0	0	0	0	0	chr1	6048963	6050045	1083	-	processed_pseudogene	ENSMUST00000191956.1	-	predicted gene, 19214 [Source:MGI Symbol;Acc:MGI:5011399]
ENSMUSG00000025907.14	Rb1cc1	18.489	20.797	17.284	1551.2	1661.5	1593.45	chr1	6206197	6276648	7607	+	protein_coding	ENSMUST00000027040.12;ENSMUST00000159206.1;ENSMUST00000159349.1;ENSMUST00000159530.1;ENSMUST00000159656.1;ENSMUST00000159661.7;ENSMUST00000159802.1;ENSMUST00000159906.7;ENSMUST00000160062.7;ENSMUST00000160871.7;ENSMUST00000161183.1;ENSMUST00000161327.7;ENSMUST00000162210.7;ENSMUST00000162257.7;ENSMUST00000162418.1;ENSMUST00000162795.7	12421	RB1-inducible coiled-coil 1 [Source:MGI Symbol;Acc:MGI:1341850]
ENSMUSG00000090031.2	4732440D04Rik	0.324	0.627	0.856	40.8	36.5	38.55	chr1	6209866	6215293	5428	-	antisense	ENSMUST00000097832.1;ENSMUST00000159618.1;ENSMUST00000191825.1	-	RIKEN cDNA 4732440D04 gene [Source:MGI Symbol;Acc:MGI:3604103]
ENSMUSG00000087247.3	Alkal1	0.113	0	0.284	2	0	5	chr1	6359218	6394731	971	+	protein_coding	ENSMUST00000133144.3	620393	ALK and LTK ligand 1 [Source:MGI Symbol;Acc:MGI:3645495]
ENSMUSG00000103355.1	Gm2147	0.104	0.101	0.2	1.01	1	2.02	chr1	6380394	6381032	639	+	processed_pseudogene	ENSMUST00000193588.1	-	predicted gene 2147 [Source:MGI Symbol;Acc:MGI:3780316]
ENSMUSG00000102706.1	Gm7417	0	0	0	0	0	0	chr1	6382634	6383106	473	-	processed_pseudogene	ENSMUST00000192950.1	-	predicted gene 7417 [Source:MGI Symbol;Acc:MGI:3647903]
ENSMUSG00000103845.1	Gm19026	0.037	0.022	0.007	5.03	3.01	1	chr1	6429655	6441296	4530	-	processed_pseudogene	ENSMUST00000194240.1	-	predicted gene, 19026 [Source:MGI Symbol;Acc:MGI:5011211]
ENSMUSG00000033740.17	St18	0	0	0	0	0	0	chr1	6487231	6860940	5892	+	protein_coding	ENSMUST00000043578.12;ENSMUST00000130338.1;ENSMUST00000131467.7;ENSMUST00000131494.7;ENSMUST00000132207.1;ENSMUST00000139756.7;ENSMUST00000139838.7;ENSMUST00000140079.7;ENSMUST00000142304.1;ENSMUST00000150761.7;ENSMUST00000151015.1;ENSMUST00000151281.7;ENSMUST00000163727.3	240690	suppression of tumorigenicity 18 [Source:MGI Symbol;Acc:MGI:2446700]
ENSMUSG00000103329.2	Gm42492	0	0	0	0	0	0	chr1	6861237	6864151	2915	-	TEC	ENSMUST00000195780.2	-	predicted gene 42492 [Source:MGI Symbol;Acc:MGI:5662629]
ENSMUSG00000104385.1	Gm7449	0	0.278	0.1	0	3	1.1	chr1	6910560	6911222	663	+	processed_pseudogene	ENSMUST00000194393.1	-	predicted gene 7449 [Source:MGI Symbol;Acc:MGI:3647895]
ENSMUSG00000102135.1	Gm37108	1.16	0.584	0.517	11.51	5.94	5.4	chr1	6916559	6923588	626	+	processed_pseudogene	ENSMUST00000194605.1	-	predicted gene, 37108 [Source:MGI Symbol;Acc:MGI:5610336]
ENSMUSG00000103282.1	Gm37275	0	0	0	0	0	0	chr1	6929759	6929788	30	+	processed_pseudogene	ENSMUST00000191703.1	-	predicted gene, 37275 [Source:MGI Symbol;Acc:MGI:5610503]
ENSMUSG00000102534.1	Gm37225	0	0	0	0	0	0	chr1	6998217	6998541	325	+	processed_pseudogene	ENSMUST00000193423.1	-	predicted gene, 37225 [Source:MGI Symbol;Acc:MGI:5610453]
ENSMUSG00000102213.1	Gm37489	0	0	0	0	0	0	chr1	7013762	7013920	159	+	processed_pseudogene	ENSMUST00000191883.1	-	predicted gene, 37489 [Source:MGI Symbol;Acc:MGI:5610717]
ENSMUSG00000103629.1	Gm5694	0	0	0	0	0	0	chr1	7035915	7037217	641	+	processed_pseudogene	ENSMUST00000195648.1	-	predicted gene 5694 [Source:MGI Symbol;Acc:MGI:3645764]
ENSMUSG00000051285.17	Pcmtd1	26.129	17.893	23.851	1441	1039	1433	chr1	7088920	7173628	5232	+	protein_coding	ENSMUST00000061280.16;ENSMUST00000182114.7;ENSMUST00000182306.1;ENSMUST00000182388.7;ENSMUST00000182675.7;ENSMUST00000182823.1;ENSMUST00000182892.7;ENSMUST00000183204.1	319263	protein-L-isoaspartate (D-aspartate) O-methyltransferase domain containing 1 [Source:MGI Symbol;Acc:MGI:2441773]
ENSMUSG00000098201.1	Gm26983	0	0	0.265	0	0	1.01	chr1	7136199	7136586	388	-	processed_pseudogene	ENSMUST00000182051.1	-	predicted gene, 26983 [Source:MGI Symbol;Acc:MGI:5504098]
ENSMUSG00000103509.1	Gm38372	0.054	0.032	0.022	5	3	2	chr1	7148110	7152137	4028	+	TEC	ENSMUST00000194854.1	-	predicted gene, 38372 [Source:MGI Symbol;Acc:MGI:5611600]
ENSMUSG00000048538.7	Gm9826	0.583	0.672	0.429	18.54	21.94	14.21	chr1	7177739	7179037	1299	+	processed_pseudogene	ENSMUST00000029124.7	-	predicted gene 9826 [Source:MGI Symbol;Acc:MGI:3642725]
ENSMUSG00000103709.1	Nras-ps2	0	0	0	0	0	0	chr1	7189742	7189919	178	-	processed_pseudogene	ENSMUST00000195269.1	-	neuroblastoma ras oncogene, pseudogene 2 [Source:MGI Symbol;Acc:MGI:97378]
ENSMUSG00000077244.1	Gm23274	0	0	0	0	0	0	chr1	7265803	7265932	130	+	snoRNA	ENSMUST00000104056.1	-	predicted gene, 23274 [Source:MGI Symbol;Acc:MGI:5453051]
ENSMUSG00000102768.1	Gm19002	0	0	0	0	0	0	chr1	7315451	7316462	1012	+	processed_pseudogene	ENSMUST00000192649.1	-	predicted gene, 19002 [Source:MGI Symbol;Acc:MGI:5011187]
ENSMUSG00000097797.6	Gm26901	0.578	0.584	2.49	18	18	12	chr1	7349406	7397869	2703	-	lincRNA	ENSMUST00000181554.1;ENSMUST00000193106.5;ENSMUST00000193428.1;ENSMUST00000193732.1	-	predicted gene, 26901 [Source:MGI Symbol;Acc:MGI:5477395]
ENSMUSG00000103498.1	Gm18984	0	0	0	0	0	0	chr1	7410679	7411993	1124	+	processed_pseudogene	ENSMUST00000193998.1	-	predicted gene, 18984 [Source:MGI Symbol;Acc:MGI:5011169]
ENSMUSG00000103067.1	Gm30414	0	0	0	0	0	0	chr1	7497968	7518149	2596	+	lincRNA	ENSMUST00000194886.1	-	predicted gene, 30414 [Source:MGI Symbol;Acc:MGI:5589573]
ENSMUSG00000102320.1	Gm37791	0	0	0	0	0	0	chr1	7591646	7591931	286	+	processed_pseudogene	ENSMUST00000195081.1	-	predicted gene, 37791 [Source:MGI Symbol;Acc:MGI:5611019]
ENSMUSG00000104226.1	Gm7470	0	0	0	0	0	0	chr1	7597379	7599473	2095	+	processed_pseudogene	ENSMUST00000194219.1	-	predicted gene 7470 [Source:MGI Symbol;Acc:MGI:3645544]
ENSMUSG00000103903.1	Rps2-ps2	0.222	0.054	0	4	1	0	chr1	7664081	7664961	881	+	processed_pseudogene	ENSMUST00000194305.1	-	ribosomal protein S2, pseudogene 2 [Source:MGI Symbol;Acc:MGI:3645546]
ENSMUSG00000103557.1	Gm38216	0	0	0	0	0	0	chr1	7728861	7730565	1214	-	processed_pseudogene	ENSMUST00000194872.1	-	predicted gene, 38216 [Source:MGI Symbol;Acc:MGI:5611444]
ENSMUSG00000025909.16	Sntg1	0	0	0.041	0	0	3	chr1	8361475	9299878	4887	-	protein_coding	ENSMUST00000115484.8;ENSMUST00000115488.2;ENSMUST00000126083.1;ENSMUST00000132064.7;ENSMUST00000134075.7;ENSMUST00000135046.3;ENSMUST00000140295.7;ENSMUST00000140302.7;ENSMUST00000144593.7;ENSMUST00000191683.5;ENSMUST00000194098.1	71096	syntrophin, gamma 1 [Source:MGI Symbol;Acc:MGI:1918346]
ENSMUSG00000102647.1	Gm38024	0	0	0	0	0	0	chr1	8450960	8453491	2532	-	TEC	ENSMUST00000192338.1	-	predicted gene, 38024 [Source:MGI Symbol;Acc:MGI:5611252]
ENSMUSG00000086235.1	Gm16284	0	0	0	0	0	0	chr1	8468426	8468825	400	-	processed_pseudogene	ENSMUST00000140995.1	-	predicted gene 16284 [Source:MGI Symbol;Acc:MGI:3826541]
ENSMUSG00000102253.1	Gm38259	0	0	0	0	0	0	chr1	8527780	8531313	3534	-	TEC	ENSMUST00000194602.1	-	predicted gene, 38259 [Source:MGI Symbol;Acc:MGI:5611487]
ENSMUSG00000093970.1	Gm23358	0	0	0	0	0	0	chr1	8588615	8588724	110	-	miRNA	ENSMUST00000103887.2	-	predicted gene, 23358 [Source:MGI Symbol;Acc:MGI:5453135]
ENSMUSG00000103884.1	Gm37005	0	0	0	0	0	0	chr1	8643696	8644859	1164	-	TEC	ENSMUST00000193281.1	-	predicted gene, 37005 [Source:MGI Symbol;Acc:MGI:5610233]
ENSMUSG00000084353.1	Gm15452	144.437	131.623	96.241	184.61	173.77	126.46	chr1	8791923	8792162	240	-	processed_pseudogene	ENSMUST00000119877.1	-	predicted gene 15452 [Source:MGI Symbol;Acc:MGI:3768636]
ENSMUSG00000103933.1	Gm36964	0	0	4.877	0	0	3.72	chr1	8815842	8816039	198	+	processed_pseudogene	ENSMUST00000191876.1	-	predicted gene, 36964 [Source:MGI Symbol;Acc:MGI:5610192]
ENSMUSG00000076135.1	Gm24276	0	0.286	0	0	1	0	chr1	8816138	8816247	110	+	miRNA	ENSMUST00000102181.1	-	predicted gene, 24276 [Source:MGI Symbol;Acc:MGI:5454053]
ENSMUSG00000086195.1	Gm6152	0	0	0	0	0	0	chr1	8855928	8856267	340	-	processed_pseudogene	ENSMUST00000151704.1	-	predicted gene 6152 [Source:MGI Symbol;Acc:MGI:3648859]
ENSMUSG00000104504.1	Gm7445	0	0	0	0	0	0	chr1	8856763	8857102	340	+	processed_pseudogene	ENSMUST00000192115.1	-	predicted gene 7445 [Source:MGI Symbol;Acc:MGI:3644942]
ENSMUSG00000066693.2	Gm7493	0	0.108	0.175	0	1.07	1.79	chr1	8962996	8963621	626	-	processed_pseudogene	ENSMUST00000085919.2	-	predicted gene 7493 [Source:MGI Symbol;Acc:MGI:3643471]
ENSMUSG00000102316.1	Gm37629	0	0	0	0	0	0	chr1	9191067	9192116	1050	-	TEC	ENSMUST00000193635.1	-	predicted gene, 37629 [Source:MGI Symbol;Acc:MGI:5610857]
ENSMUSG00000103819.1	Gm38008	0	0	0	0	0	0	chr1	9258617	9259134	518	-	processed_pseudogene	ENSMUST00000195333.1	-	predicted gene, 38008 [Source:MGI Symbol;Acc:MGI:5611236]
ENSMUSG00000102871.1	Gm37143	0	0	0	0	0	0	chr1	9286922	9290180	3259	+	TEC	ENSMUST00000195180.1	-	predicted gene, 37143 [Source:MGI Symbol;Acc:MGI:5610371]
ENSMUSG00000101571.2	Gm6187	0	0	0	0	0	0	chr1	9396773	9398687	960	-	processed_pseudogene	ENSMUST00000040649.6	-	predicted gene 6187 [Source:MGI Symbol;Acc:MGI:3648954]
ENSMUSG00000104428.1	Gm18299	0	0	0	0	0	0	chr1	9439741	9440376	636	-	processed_pseudogene	ENSMUST00000192026.1	-	predicted gene, 18299 [Source:MGI Symbol;Acc:MGI:5010484]
ENSMUSG00000102272.1	Gm7512	0	0	0	0	0	0	chr1	9450579	9451748	1170	+	processed_pseudogene	ENSMUST00000195217.1	-	predicted gene 7512 [Source:MGI Symbol;Acc:MGI:3646401]
ENSMUSG00000065625.1	Gm24765	0	0	0	0	0	0	chr1	9458670	9458772	103	+	snRNA	ENSMUST00000083691.1	-	predicted gene, 24765 [Source:MGI Symbol;Acc:MGI:5454542]
ENSMUSG00000103411.1	Gm18300	0	0	0	0	0	0	chr1	9499338	9501522	1406	-	processed_pseudogene	ENSMUST00000192792.1	-	predicted gene, 18300 [Source:MGI Symbol;Acc:MGI:5010485]
ENSMUSG00000061024.8	Rrs1	143.77	139.267	124.135	7244	7188	6457	chr1	9545408	9547455	2048	+	protein_coding	ENSMUST00000072079.8	59014	ribosome biogenesis regulator 1 [Source:MGI Symbol;Acc:MGI:1929721]
ENSMUSG00000025911.14	Adhfe1	1.619	1.658	1.064	84	86	58	chr1	9547948	9580673	3239	+	protein_coding	ENSMUST00000027044.14;ENSMUST00000130927.7;ENSMUST00000144177.7;ENSMUST00000186467.1;ENSMUST00000190654.1	76187	alcohol dehydrogenase, iron containing, 1 [Source:MGI Symbol;Acc:MGI:1923437]
ENSMUSG00000079671.8	2610203C22Rik	0.214	0	0	9	0	0	chr1	9560832	9631175	3475	-	processed_transcript	ENSMUST00000115480.7;ENSMUST00000145176.7;ENSMUST00000148310.2;ENSMUST00000148585.7;ENSMUST00000153239.7	-	RIKEN cDNA 2610203C22 gene [Source:MGI Symbol;Acc:MGI:1919731]
ENSMUSG00000081441.3	Gm6161	0.563	0.563	0.482	13.15	13.45	11.72	chr1	9574548	9575649	1102	+	processed_pseudogene	ENSMUST00000121942.1	-	predicted gene 6161 [Source:MGI Symbol;Acc:MGI:3644104]
ENSMUSG00000067879.3	Vxn	0	0	0	0	0	0	chr1	9601199	9627143	3256	+	protein_coding	ENSMUST00000088666.3	76982	vexin [Source:MGI Symbol;Acc:MGI:1924232]
ENSMUSG00000099827.1	Gm29520	0	0	0	0	0	0	chr1	9639255	9640582	1067	-	lincRNA	ENSMUST00000191209.1	-	predicted gene 29520 [Source:MGI Symbol;Acc:MGI:5580226]
ENSMUSG00000025912.16	Mybl1	3.059	1.178	1.322	69	52	39	chr1	9667415	9700209	4980	-	protein_coding	ENSMUST00000088658.10;ENSMUST00000115468.8;ENSMUST00000160022.1;ENSMUST00000160451.1;ENSMUST00000188212.1	17864	myeloblastosis oncogene-like 1 [Source:MGI Symbol;Acc:MGI:99925]
ENSMUSG00000045210.8	Vcpip1	5.203	5.223	5.498	1207.31	1236.86	1292.74	chr1	9718622	9748382	9749	-	protein_coding	ENSMUST00000057438.6	70675	valosin containing protein (p97)/p47 complex interacting protein 1 [Source:MGI Symbol;Acc:MGI:1917925]
ENSMUSG00000097893.8	1700034P13Rik	1.34	1.213	2.035	67.69	51.14	44.26	chr1	9747648	9791924	1996	+	antisense	ENSMUST00000181358.7;ENSMUST00000181821.7;ENSMUST00000189322.1;ENSMUST00000189431.1;ENSMUST00000191287.6;ENSMUST00000207445.1;ENSMUST00000209020.1	-	RIKEN cDNA 1700034P13 gene [Source:MGI Symbol;Acc:MGI:1920581]
ENSMUSG00000025915.14	Sgk3	11.26	14.131	11.07	858	1065	809	chr1	9798107	9900845	3779	+	protein_coding	ENSMUST00000097826.5;ENSMUST00000166384.7;ENSMUST00000168907.7;ENSMUST00000171265.7;ENSMUST00000188298.6;ENSMUST00000188486.1;ENSMUST00000188625.1;ENSMUST00000188738.6;ENSMUST00000188782.6;ENSMUST00000188830.6;ENSMUST00000189050.1;ENSMUST00000191338.1	170755	serum/glucocorticoid regulated kinase 3 [Source:MGI Symbol;Acc:MGI:2182368]
ENSMUSG00000046334.4	Gm6195	1.679	0.649	0.634	5.04	2	2	chr1	9802197	9802553	357	-	processed_pseudogene	ENSMUST00000063059.4	-	predicted pseudogene 6195 [Source:MGI Symbol;Acc:MGI:3647661]
ENSMUSG00000088916.1	Gm22607	0	0	0	0	0	0	chr1	9834498	9834602	105	-	snRNA	ENSMUST00000158291.1	-	predicted gene, 22607 [Source:MGI Symbol;Acc:MGI:5452384]
ENSMUSG00000046101.16	Mcmdc2	0	0.137	0	0	7	0	chr1	9908638	9942085	3249	+	protein_coding	ENSMUST00000052843.11;ENSMUST00000118098.2;ENSMUST00000125294.8;ENSMUST00000140948.8;ENSMUST00000171802.7;ENSMUST00000183059.1	240697	minichromosome maintenance domain containing 2 [Source:MGI Symbol;Acc:MGI:3045334]
ENSMUSG00000098234.7	Snhg6	74.073	68.534	68.642	435	421	448	chr1	9941959	9944118	816	-	lincRNA	ENSMUST00000182043.7;ENSMUST00000182498.7;ENSMUST00000182580.7;ENSMUST00000182742.1;ENSMUST00000182819.7	-	small nucleolar RNA host gene 6 [Source:MGI Symbol;Acc:MGI:1921074]
ENSMUSG00000093178.1	Snord87	0	0	0	0	0	0	chr1	9942463	9942549	87	-	snoRNA	ENSMUST00000175437.1	-	small nucleolar RNA, C/D box 87 [Source:MGI Symbol;Acc:MGI:2387894]
ENSMUSG00000099032.2	Tcf24	0.11	0.421	0.167	11	38	17	chr1	9960163	9967932	4193	-	protein_coding	ENSMUST00000097824.2;ENSMUST00000185184.1	100039596	transcription factor 24 [Source:MGI Symbol;Acc:MGI:3780500]
ENSMUSG00000104025.1	E330040D14Rik	0	0	0	0	0	0	chr1	9967314	9968687	1374	+	TEC	ENSMUST00000192299.1	-	RIKEN cDNA E330040D14 gene [Source:MGI Symbol;Acc:MGI:3649088]
ENSMUSG00000025916.10	Ppp1r42	0	0.628	0	0	13	0	chr1	9968624	10009136	1425	-	protein_coding	ENSMUST00000027049.9;ENSMUST00000124874.7;ENSMUST00000130102.7;ENSMUST00000147000.8;ENSMUST00000155163.1;ENSMUST00000176398.7	69312	protein phosphatase 1, regulatory subunit 42 [Source:MGI Symbol;Acc:MGI:1921138]
ENSMUSG00000087199.1	Gm15818	0	0	0	0	0	0	chr1	9982387	9992366	656	+	antisense	ENSMUST00000134692.1	-	predicted gene 15818 [Source:MGI Symbol;Acc:MGI:3801960]
ENSMUSG00000095780.1	Gm24674	0	0	0	0	0	0	chr1	10009814	10009917	104	-	snRNA	ENSMUST00000179194.1	-	predicted gene, 24674 [Source:MGI Symbol;Acc:MGI:5454451]
ENSMUSG00000025917.9	Cops5	147.876	158.397	164.608	5675.9	6095.83	6505.87	chr1	10024601	10038168	2204	-	protein_coding	ENSMUST00000027050.9;ENSMUST00000139578.7;ENSMUST00000150509.2;ENSMUST00000186528.6;ENSMUST00000188619.1;ENSMUST00000190155.6;ENSMUST00000191296.1	26754	COP9 signalosome subunit 5 [Source:MGI Symbol;Acc:MGI:1349415]
ENSMUSG00000056763.16	Cspp1	23.618	23.472	19.691	684.1	659.17	670.13	chr1	10037987	10136768	5009	+	protein_coding	ENSMUST00000071087.11;ENSMUST00000117415.7;ENSMUST00000118263.7;ENSMUST00000119714.7;ENSMUST00000122156.7;ENSMUST00000123261.1;ENSMUST00000128164.1;ENSMUST00000134716.1;ENSMUST00000136283.1;ENSMUST00000136898.1;ENSMUST00000143606.7;ENSMUST00000148663.1;ENSMUST00000149214.2;ENSMUST00000153804.1;ENSMUST00000155974.7;ENSMUST00000185422.1;ENSMUST00000186294.6;ENSMUST00000187226.6;ENSMUST00000188249.6…	211660	centrosome and spindle pole associated protein 1 [Source:MGI Symbol;Acc:MGI:2681832]
ENSMUSG00000102356.1	1700047N06Rik	0	0	0	0	0	0	chr1	10057025	10057944	920	-	TEC	ENSMUST00000194474.1	-	RIKEN cDNA 1700047N06 gene [Source:MGI Symbol;Acc:MGI:1923853]
ENSMUSG00000067851.11	Arfgef1	9.727	15.661	11.841	1045	1627	1442	chr1	10137571	10232670	6978	-	protein_coding	ENSMUST00000088615.10;ENSMUST00000128834.1;ENSMUST00000131556.1;ENSMUST00000142497.1;ENSMUST00000156563.1;ENSMUST00000186720.1;ENSMUST00000186813.1;ENSMUST00000187417.1	211673	ADP-ribosylation factor guanine nucleotide-exchange factor 1(brefeldin A-inhibited) [Source:MGI Symbol;Acc:MGI:2442988]
ENSMUSG00000088153.1	Gm26348	0	0	0	0	0	0	chr1	10166539	10166778	240	+	misc_RNA	ENSMUST00000157528.1	-	predicted gene, 26348 [Source:MGI Symbol;Acc:MGI:5456125]
ENSMUSG00000102556.1	Gm37569	0	0	0	0	0	0	chr1	10197081	10198802	1722	-	TEC	ENSMUST00000192111.1	-	predicted gene, 37569 [Source:MGI Symbol;Acc:MGI:5610797]
ENSMUSG00000042501.12	Cpa6	0	0.008	0	0	1	0	chr1	10324720	10719945	4752	-	protein_coding	ENSMUST00000035577.6;ENSMUST00000140938.1;ENSMUST00000147575.1;ENSMUST00000153695.7	329093	carboxypeptidase A6 [Source:MGI Symbol;Acc:MGI:3045348]
ENSMUSG00000103810.1	Gm38005	0	0	0	0	0	0	chr1	10449245	10451989	2745	-	TEC	ENSMUST00000194845.1	-	predicted gene, 38005 [Source:MGI Symbol;Acc:MGI:5611233]
ENSMUSG00000083422.1	Gm15604	0	0.029	0	0	1	0	chr1	10554098	10555553	1456	-	processed_pseudogene	ENSMUST00000118350.1	-	predicted gene 15604 [Source:MGI Symbol;Acc:MGI:3783051]
ENSMUSG00000094979.1	Gm25253	0	0	0	0	0	0	chr1	10555554	10555660	107	-	snRNA	ENSMUST00000179958.1	-	predicted gene, 25253 [Source:MGI Symbol;Acc:MGI:5455030]
ENSMUSG00000081417.1	Gm15603	0	0.157	0	0	1	0	chr1	10695123	10695614	492	+	processed_pseudogene	ENSMUST00000119252.1	-	predicted gene 15603 [Source:MGI Symbol;Acc:MGI:3783050]
ENSMUSG00000103448.1	Gm37133	0	0	0	0	0	0	chr1	10782456	10784377	1922	-	TEC	ENSMUST00000192705.1	-	predicted gene, 37133 [Source:MGI Symbol;Acc:MGI:5610361]
ENSMUSG00000100212.1	Gm5522	0	0	0.037	0	0	1.13	chr1	10805281	10806522	1242	+	processed_pseudogene	ENSMUST00000189483.1	-	predicted gene 5522 [Source:MGI Symbol;Acc:MGI:3649087]
ENSMUSG00000100648.1	Gm28659	0	0.068	0	0	1	0	chr1	10868688	10869446	759	+	processed_pseudogene	ENSMUST00000188013.1	-	predicted gene 28659 [Source:MGI Symbol;Acc:MGI:5579365]
ENSMUSG00000088585.1	Gm22963	0	0	0	0	0	0	chr1	10921670	10921760	91	+	snoRNA	ENSMUST00000157960.1	-	predicted gene, 22963 [Source:MGI Symbol;Acc:MGI:5452740]
ENSMUSG00000048960.13	Prex2	0.291	0.192	1.054	63	55	233	chr1	10993465	11303681	11053	+	protein_coding	ENSMUST00000027056.11;ENSMUST00000187694.1;ENSMUST00000187745.6;ENSMUST00000188154.1;ENSMUST00000188189.6;ENSMUST00000189385.6;ENSMUST00000189822.1;ENSMUST00000190935.1	109294	phosphatidylinositol-3,4,5-trisphosphate-dependent Rac exchange factor 2 [Source:MGI Symbol;Acc:MGI:1923385]
ENSMUSG00000077318.1	Gm24173	0	0	0	0	0	0	chr1	11134111	11134238	128	-	snoRNA	ENSMUST00000104130.1	-	predicted gene, 24173 [Source:MGI Symbol;Acc:MGI:5453950]
ENSMUSG00000101827.1	Gm28686	0	0	0	0	0	0	chr1	11223566	11224174	609	-	processed_pseudogene	ENSMUST00000187404.1	-	predicted gene 28686 [Source:MGI Symbol;Acc:MGI:5579392]
ENSMUSG00000103494.1	Gm37410	0	0	0	0	0	0	chr1	11363926	11366964	3039	-	TEC	ENSMUST00000193623.1	-	predicted gene, 37410 [Source:MGI Symbol;Acc:MGI:5610638]
ENSMUSG00000057715.13	A830018L16Rik	2.421	1.393	5.002	142	56	231	chr1	11414105	11975901	6451	+	protein_coding	ENSMUST00000048613.13;ENSMUST00000135014.7;ENSMUST00000137824.7;ENSMUST00000141339.2;ENSMUST00000141512.7;ENSMUST00000142117.2;ENSMUST00000150870.7;ENSMUST00000171690.8;ENSMUST00000179089.7;ENSMUST00000191437.1	320492	RIKEN cDNA A830018L16 gene [Source:MGI Symbol;Acc:MGI:2444149]
ENSMUSG00000103825.1	Gm38178	0.019	0.091	0.036	1	5	2	chr1	11416918	11419388	2471	+	TEC	ENSMUST00000194502.1	-	predicted gene, 38178 [Source:MGI Symbol;Acc:MGI:5611406]
ENSMUSG00000099845.1	Gm29273	0	0	0	0	0	0	chr1	11608139	11608400	262	-	processed_pseudogene	ENSMUST00000188880.1	-	predicted gene 29273 [Source:MGI Symbol;Acc:MGI:5579979]
ENSMUSG00000103561.1	Gm38069	0.067	0.087	0	3	4	0	chr1	11704207	11706350	2144	+	TEC	ENSMUST00000195360.1	-	predicted gene, 38069 [Source:MGI Symbol;Acc:MGI:5611297]
ENSMUSG00000101610.1	Gm7560	0	0	0	0	0	0	chr1	12120960	12121832	873	+	processed_pseudogene	ENSMUST00000187748.1	-	predicted gene 7560 [Source:MGI Symbol;Acc:MGI:3648484]
ENSMUSG00000093864.1	Gm22633	0	0	0	0	0	0	chr1	12374936	12375042	107	+	snRNA	ENSMUST00000179834.1	-	predicted gene, 22633 [Source:MGI Symbol;Acc:MGI:5452410]
ENSMUSG00000098555.1	Mir6341	0	0	0	0	0	0	chr1	12425986	12426106	121	+	miRNA	ENSMUST00000183490.1	-	microRNA 6341 [Source:MGI Symbol;Acc:MGI:5530644]
ENSMUSG00000097628.1	Gm2383	0.329	0.082	0	5.21	1.34	0	chr1	12565577	12566383	807	+	processed_pseudogene	ENSMUST00000181461.1	-	predicted gene 2383 [Source:MGI Symbol;Acc:MGI:3780551]
ENSMUSG00000098163.1	Gm6216	0	0	0	0	0	0	chr1	12655867	12656553	687	+	processed_pseudogene	ENSMUST00000182390.1	-	predicted gene 6216 [Source:MGI Symbol;Acc:MGI:3647030]
ENSMUSG00000097171.1	Gm17644	0.012	0	0.012	1	0	1	chr1	12667563	12673090	3200	+	lincRNA	ENSMUST00000181272.1	-	predicted gene, 17644 [Source:MGI Symbol;Acc:MGI:4937278]
ENSMUSG00000101314.1	Gm29663	0	0	0	0	0	0	chr1	12670324	12671176	853	-	lincRNA	ENSMUST00000186962.1	-	predicted gene 29663 [Source:MGI Symbol;Acc:MGI:5580369]
ENSMUSG00000016918.15	Sulf1	28.526	41.608	35.973	3921	5765	4898	chr1	12692277	12861192	5598	+	protein_coding	ENSMUST00000088585.9;ENSMUST00000177608.7;ENSMUST00000180062.7;ENSMUST00000185780.1;ENSMUST00000186051.6;ENSMUST00000186405.6;ENSMUST00000186674.1;ENSMUST00000187376.6;ENSMUST00000189447.1;ENSMUST00000189541.6	240725	sulfatase 1 [Source:MGI Symbol;Acc:MGI:2138563]
ENSMUSG00000025938.16	Slco5a1	0.827	1.134	0.42	100	148	60	chr1	12866549	12992650	8509	-	protein_coding	ENSMUST00000115402.7;ENSMUST00000115403.8;ENSMUST00000133201.2;ENSMUST00000136197.7;ENSMUST00000146763.7;ENSMUST00000147606.2;ENSMUST00000188454.6;ENSMUST00000191566.1	240726	solute carrier organic anion transporter family, member 5A1 [Source:MGI Symbol;Acc:MGI:2443431]
ENSMUSG00000104518.1	Gm37162	0	0	0	0	0	0	chr1	13059401	13059951	551	-	TEC	ENSMUST00000191708.1	-	predicted gene, 37162 [Source:MGI Symbol;Acc:MGI:5610390]
ENSMUSG00000069620.6	Gm5250	0	0	0.438	0	0	1.09	chr1	13062025	13062345	321	+	processed_pseudogene	ENSMUST00000059065.9	-	predicted gene 5250 [Source:MGI Symbol;Acc:MGI:3647667]
ENSMUSG00000099498.1	Gm29283	0	0	0	0	0	0	chr1	13068838	13078662	288	+	lincRNA	ENSMUST00000187394.1	-	predicted gene 29283 [Source:MGI Symbol;Acc:MGI:5579989]
ENSMUSG00000042414.7	Prdm14	3.584	3.271	10.451	255	238	771	chr1	13113457	13127163	2564	-	protein_coding	ENSMUST00000047577.6	383491	PR domain containing 14 [Source:MGI Symbol;Acc:MGI:3588194]
ENSMUSG00000005886.14	Ncoa2	3.916	4.696	4.816	636	828	765	chr1	13139105	13374083	8171	-	protein_coding	ENSMUST00000006037.12;ENSMUST00000068304.12;ENSMUST00000081713.10;ENSMUST00000124088.1;ENSMUST00000133232.1;ENSMUST00000139970.7;ENSMUST00000143603.7;ENSMUST00000145280.1;ENSMUST00000146784.1;ENSMUST00000147927.7;ENSMUST00000185275.1	17978	nuclear receptor coactivator 2 [Source:MGI Symbol;Acc:MGI:1276533]
ENSMUSG00000103506.1	Gm38376	0	0	0	0	0	0	chr1	13177462	13179714	2253	-	TEC	ENSMUST00000195493.1	-	predicted gene, 38376 [Source:MGI Symbol;Acc:MGI:5611604]
ENSMUSG00000103495.1	Gm37409	0.049	0	0	2	0	0	chr1	13234809	13236434	1626	-	TEC	ENSMUST00000195811.1	-	predicted gene, 37409 [Source:MGI Symbol;Acc:MGI:5610637]
ENSMUSG00000099183.1	Gm27881	0	0	0	0	0	0	chr1	13262198	13262279	82	+	miRNA	ENSMUST00000183805.1	-	predicted gene, 27881 [Source:MGI Symbol;Acc:MGI:5531263]
ENSMUSG00000102639.1	Gm38223	0	0	0	0	0	0	chr1	13289812	13290506	695	-	TEC	ENSMUST00000194484.1	-	predicted gene, 38223 [Source:MGI Symbol;Acc:MGI:5611451]
ENSMUSG00000104170.1	Gm37702	0	0.022	0	0	1	0	chr1	13297036	13298907	1872	-	TEC	ENSMUST00000194357.1	-	predicted gene, 37702 [Source:MGI Symbol;Acc:MGI:5610930]
ENSMUSG00000087782.1	Gm23169	0	0	0	0	0	0	chr1	13334498	13334609	112	-	snRNA	ENSMUST00000157157.1	-	predicted gene, 23169 [Source:MGI Symbol;Acc:MGI:5452946]
ENSMUSG00000103085.1	Gm38120	0.075	0	0	9	0	0	chr1	13343563	13348204	4642	-	TEC	ENSMUST00000195506.1	-	predicted gene, 38120 [Source:MGI Symbol;Acc:MGI:5611348]
ENSMUSG00000102664.1	Gm38380	0.187	0	0.109	10	0	6	chr1	13354483	13356730	2248	-	TEC	ENSMUST00000195718.1	-	predicted gene, 38380 [Source:MGI Symbol;Acc:MGI:5611608]
ENSMUSG00000101476.1	Gm29570	0.387	0	0	4	0	0	chr1	13376070	13388413	681	+	antisense	ENSMUST00000185813.1	-	predicted gene 29570 [Source:MGI Symbol;Acc:MGI:5580276]
ENSMUSG00000101171.1	Gm7593	0	0	0.094	0	0	1	chr1	13407012	13407655	644	-	processed_pseudogene	ENSMUST00000187246.1	-	predicted gene 7593 [Source:MGI Symbol;Acc:MGI:3647262]
ENSMUSG00000025935.10	Tram1	105.689	141.91	108.614	7069	9821	7449	chr1	13564698	13589910	2938	-	protein_coding	ENSMUST00000027068.10;ENSMUST00000185447.1;ENSMUST00000188377.1	72265	translocating chain-associating membrane protein 1 [Source:MGI Symbol;Acc:MGI:1919515]
ENSMUSG00000025937.6	Lactb2	28.704	33.019	33.396	1650	1537	1774	chr1	13623330	13660546	4494	-	protein_coding	ENSMUST00000027071.6;ENSMUST00000156222.1	212442	lactamase, beta 2 [Source:MGI Symbol;Acc:MGI:2442551]
ENSMUSG00000102982.1	Gm38319	0	0.411	0.101	0	12	3	chr1	13641483	13642748	1266	-	TEC	ENSMUST00000194537.1	-	predicted gene, 38319 [Source:MGI Symbol;Acc:MGI:5611547]
ENSMUSG00000067813.3	Xkr9	0	0	0	0	0	0	chr1	13668771	13701723	1926	+	protein_coding	ENSMUST00000088542.3	381246	X-linked Kx blood group related 9 [Source:MGI Symbol;Acc:MGI:2686466]
ENSMUSG00000077368.1	Gm26273	0	0	0	0	0	0	chr1	13774334	13774464	131	-	snoRNA	ENSMUST00000104180.1	-	predicted gene, 26273 [Source:MGI Symbol;Acc:MGI:5456050]
ENSMUSG00000097711.1	Gm5523	1.03	0.201	0.703	22.64	4.54	16.11	chr1	13785883	13786879	997	-	processed_pseudogene	ENSMUST00000180415.1	-	predicted pseudogene 5523 [Source:MGI Symbol;Acc:MGI:3649089]
ENSMUSG00000102166.1	Gm36947	0	0	0	0	0	0	chr1	13846871	13849119	2249	-	TEC	ENSMUST00000194709.1	-	predicted gene, 36947 [Source:MGI Symbol;Acc:MGI:5610175]
ENSMUSG00000089358.1	Gm25491	0	0	0	0	0	0	chr1	13932378	13932685	308	+	misc_RNA	ENSMUST00000158733.1	-	predicted gene, 25491 [Source:MGI Symbol;Acc:MGI:5455268]
ENSMUSG00000104209.1	Gm37400	0	0	0	0	0	0	chr1	14109215	14112819	3605	-	TEC	ENSMUST00000193148.1	-	predicted gene, 37400 [Source:MGI Symbol;Acc:MGI:5610628]
ENSMUSG00000025932.14	Eya1	0.825	1.993	0.683	78	170	77	chr1	14168954	14310235	4366	-	protein_coding	ENSMUST00000027066.12;ENSMUST00000080664.13;ENSMUST00000168081.8;ENSMUST00000185329.1;ENSMUST00000185453.6;ENSMUST00000187790.1;ENSMUST00000188857.6;ENSMUST00000189526.1;ENSMUST00000190337.6	14048	EYA transcriptional coactivator and phosphatase 1 [Source:MGI Symbol;Acc:MGI:109344]
ENSMUSG00000095853.1	Gm22616	0	0	0	0	0	0	chr1	14182578	14182677	100	+	miRNA	ENSMUST00000179783.1	-	predicted gene, 22616 [Source:MGI Symbol;Acc:MGI:5452393]
ENSMUSG00000102588.1	Gm37444	0	0	0	0	0	0	chr1	14255552	14255990	439	-	TEC	ENSMUST00000193605.1	-	predicted gene, 37444 [Source:MGI Symbol;Acc:MGI:5610672]
ENSMUSG00000054493.2	Gm9947	0	0	0.056	0	0	4.66	chr1	14752937	14776931	2920	+	antisense	ENSMUST00000067599.1;ENSMUST00000187401.1	-	predicted gene 9947 [Source:MGI Symbol;Acc:MGI:3642739]
ENSMUSG00000025930.6	Msc	0.696	1.185	9.914	31	47	407.34	chr1	14753346	14755992	1741	-	protein_coding	ENSMUST00000027062.6;ENSMUST00000188982.1;ENSMUST00000190471.1;ENSMUST00000190719.1	17681	musculin [Source:MGI Symbol;Acc:MGI:1333884]
ENSMUSG00000103492.1	Gm37412	0	0	0	0	0	0	chr1	14788645	14792965	4321	+	TEC	ENSMUST00000194866.1	-	predicted gene, 37412 [Source:MGI Symbol;Acc:MGI:5610640]
ENSMUSG00000081201.1	Smt3h2-ps4	196.688	187.563	212.752	373.9	367.48	419.8	chr1	14839869	14840156	288	-	processed_pseudogene	ENSMUST00000121569.1	-	SMT3 suppressor of mif two 3 homolog 2, pseudogene 4 (S. cerevisiae) [Source:MGI Symbol;Acc:MGI:2149598]
ENSMUSG00000082193.1	Rpl5-ps1	1.742	2.404	2.489	30.59	43.18	45.62	chr1	14865072	14865965	894	+	processed_pseudogene	ENSMUST00000121367.1	-	ribosomal protein L5, pseudogene 1 [Source:MGI Symbol;Acc:MGI:3647110]
ENSMUSG00000032769.5	Trpa1	1.313	0.468	0.34	144	53	39	chr1	14872648	14918862	4263	-	protein_coding	ENSMUST00000041447.4;ENSMUST00000235071.1	277328	transient receptor potential cation channel, subfamily A, member 1 [Source:MGI Symbol;Acc:MGI:3522699]
ENSMUSG00000088159.1	Gm26345	0	0	0	0	0	0	chr1	15019040	15019159	120	-	snoRNA	ENSMUST00000157534.1	-	predicted gene, 26345 [Source:MGI Symbol;Acc:MGI:5456122]
ENSMUSG00000073737.3	Gm10566	3.16	2.389	1.504	69.5	54.04	34.53	chr1	15268802	15269797	996	-	processed_pseudogene	ENSMUST00000086739.5	-	predicted gene 10566 [Source:MGI Symbol;Acc:MGI:3642220]
ENSMUSG00000092083.4	Kcnb2	0	0	0	0	0	0	chr1	15287254	15723750	14845	+	protein_coding	ENSMUST00000170146.2;ENSMUST00000175681.2	98741	potassium voltage gated channel, Shab-related subfamily, member 2 [Source:MGI Symbol;Acc:MGI:99632]
ENSMUSG00000102937.1	Gm38116	0	0	0	0	0	0	chr1	15364302	15365834	1533	+	TEC	ENSMUST00000193873.1	-	predicted gene, 38116 [Source:MGI Symbol;Acc:MGI:5611344]
ENSMUSG00000104149.1	Gm37138	0	0	0	0	0	0	chr1	15556249	15558337	2089	+	TEC	ENSMUST00000194564.1	-	predicted gene, 37138 [Source:MGI Symbol;Acc:MGI:5610366]
ENSMUSG00000088829.1	Gm25227	0	0	0	0	0	0	chr1	15685935	15686046	112	-	snoRNA	ENSMUST00000158204.1	-	predicted gene, 25227 [Source:MGI Symbol;Acc:MGI:5455004]
ENSMUSG00000077377.1	Gm25168	0	0	0	0	0	0	chr1	15757832	15757963	132	+	snoRNA	ENSMUST00000104189.1	-	predicted gene, 25168 [Source:MGI Symbol;Acc:MGI:5454945]
ENSMUSG00000101652.1	Gm6060	0	0	0	0	0	0	chr1	15760122	15760668	251	-	processed_pseudogene	ENSMUST00000188671.1	-	predicted gene 6060 [Source:MGI Symbol;Acc:MGI:3648622]
ENSMUSG00000100814.1	Gm28669	0	0	0	0	0	0	chr1	15760761	15760860	100	+	processed_pseudogene	ENSMUST00000188400.1	-	predicted gene 28669 [Source:MGI Symbol;Acc:MGI:5579375]
ENSMUSG00000025925.14	Terf1	175.208	140.523	177.317	6068.16	4895	6236	chr1	15805646	15844052	2908	+	protein_coding	ENSMUST00000027057.7;ENSMUST00000186565.6;ENSMUST00000188371.6;ENSMUST00000188684.1	21749	telomeric repeat binding factor 1 [Source:MGI Symbol;Acc:MGI:109634]
ENSMUSG00000104379.1	Gm37509	0	0	0	0	0	0	chr1	15853331	15856499	3169	+	TEC	ENSMUST00000194867.1	-	predicted gene, 37509 [Source:MGI Symbol;Acc:MGI:5610737]
ENSMUSG00000032719.4	Sbspon	0.03	0	0.176	2	0	12	chr1	15853862	15892722	2748	-	protein_coding	ENSMUST00000040695.4	226866	somatomedin B and thrombospondin, type 1 domain containing [Source:MGI Symbol;Acc:MGI:2684952]
ENSMUSG00000088943.1	Gm23259	0	0	0	0	0	0	chr1	15879530	15879832	303	+	misc_RNA	ENSMUST00000158318.1	-	predicted gene, 23259 [Source:MGI Symbol;Acc:MGI:5453036]
ENSMUSG00000100652.1	Gm7634	0.263	0.255	0.125	2	2	1	chr1	16053335	16053887	553	+	processed_pseudogene	ENSMUST00000185778.1	-	predicted gene 7634 [Source:MGI Symbol;Acc:MGI:3644198]
ENSMUSG00000067795.13	4930444P10Rik	0	0	0	0	0	0	chr1	16065979	16093325	1844	-	protein_coding	ENSMUST00000115367.7;ENSMUST00000145070.7;ENSMUST00000151004.1	75799	RIKEN cDNA 4930444P10 gene [Source:MGI Symbol;Acc:MGI:1923049]
ENSMUSG00000043716.13	Rpl7	1701.98	1687.1	1519.32	40216.2	41038.2	37808.8	chr1	16101295	16104662	1597	-	protein_coding	ENSMUST00000058437.13;ENSMUST00000125005.1;ENSMUST00000140597.7;ENSMUST00000141217.1;ENSMUST00000149566.1;ENSMUST00000151017.1	19989	ribosomal protein L7 [Source:MGI Symbol;Acc:MGI:98073]
ENSMUSG00000025921.7	Rdh10	2.404	3.997	4.599	208	377	432	chr1	16105774	16133734	3587	+	protein_coding	ENSMUST00000027053.7;ENSMUST00000152626.1	98711	retinol dehydrogenase 10 (all-trans) [Source:MGI Symbol;Acc:MGI:1924238]
ENSMUSG00000104165.1	Gm38249	0	0	0	0	0	0	chr1	16208197	16210517	2321	-	TEC	ENSMUST00000192560.1	-	predicted gene, 38249 [Source:MGI Symbol;Acc:MGI:5611477]
ENSMUSG00000100868.1	Gm28095	0	0	0	0	0	0	chr1	16228506	16244062	1515	+	antisense	ENSMUST00000186343.1	-	predicted gene 28095 [Source:MGI Symbol;Acc:MGI:5578801]
ENSMUSG00000025920.19	Stau2	9.812	10.139	10.969	614	567	658	chr1	16228674	16520112	3907	-	protein_coding	ENSMUST00000027052.12;ENSMUST00000054668.12;ENSMUST00000115359.9;ENSMUST00000115360.7;ENSMUST00000127420.7;ENSMUST00000128957.8;ENSMUST00000131257.8;ENSMUST00000144138.3;ENSMUST00000145092.7;ENSMUST00000149320.8;ENSMUST00000151888.7;ENSMUST00000153966.8;ENSMUST00000159558.7;ENSMUST00000162007.7;ENSMUST00000162435.7;ENSMUST00000162627.7;ENSMUST00000162751.7	29819	staufen double-stranded RNA binding protein 2 [Source:MGI Symbol;Acc:MGI:1352508]
ENSMUSG00000089982.7	Gm7568	0	0	0	0	0	0	chr1	16253592	16267921	709	+	antisense	ENSMUST00000159190.1;ENSMUST00000160446.7;ENSMUST00000161626.1	-	predicted gene 7568 [Source:MGI Symbol;Acc:MGI:3649156]
ENSMUSG00000025939.19	Ube2w	19.544	18.849	18.762	882	850	857	chr1	16540790	16619489	2181	-	protein_coding	ENSMUST00000117146.8;ENSMUST00000132919.1;ENSMUST00000133639.1;ENSMUST00000136455.8;ENSMUST00000182080.1;ENSMUST00000182554.8	66799	ubiquitin-conjugating enzyme E2W (putative) [Source:MGI Symbol;Acc:MGI:1914049]
ENSMUSG00000102457.1	Gm38342	0.223	0.068	0.054	16	5	4	chr1	16618560	16621539	2980	+	TEC	ENSMUST00000195710.1	-	predicted gene, 38342 [Source:MGI Symbol;Acc:MGI:5611570]
ENSMUSG00000079658.9	Eloc	368.557	361.407	329.238	3731	3785	3525	chr1	16641725	16657042	2014	-	protein_coding	ENSMUST00000115352.9;ENSMUST00000185393.6;ENSMUST00000185771.6;ENSMUST00000186541.1;ENSMUST00000186701.1;ENSMUST00000186948.6;ENSMUST00000187910.6;ENSMUST00000188641.6;ENSMUST00000188987.6;ENSMUST00000190986.1;ENSMUST00000191535.1	67923	elongin C [Source:MGI Symbol;Acc:MGI:1915173]
ENSMUSG00000097744.1	D030040B21Rik	0.015	0.015	0	1	1	0	chr1	16657552	16662278	2788	+	lincRNA	ENSMUST00000181371.1	-	RIKEN cDNA D030040B21 gene [Source:MGI Symbol;Acc:MGI:4437728]
ENSMUSG00000100959.1	Gm7654	0	0	0	0	0	0	chr1	16662980	16663662	683	-	processed_pseudogene	ENSMUST00000186738.1	-	predicted gene 7654 [Source:MGI Symbol;Acc:MGI:3648037]
ENSMUSG00000025940.6	Tmem70	35.373	48.498	52.584	1292	1765	1945	chr1	16665207	16678275	1710	+	protein_coding	ENSMUST00000065373.5;ENSMUST00000176451.1;ENSMUST00000177501.1;ENSMUST00000177532.1	70397	transmembrane protein 70 [Source:MGI Symbol;Acc:MGI:1915068]
ENSMUSG00000025779.10	Ly96	1.463	2.769	3.596	14	27	35	chr1	16688051	16709611	666	+	protein_coding	ENSMUST00000026881.10;ENSMUST00000190366.1;ENSMUST00000191260.1	17087	lymphocyte antigen 96 [Source:MGI Symbol;Acc:MGI:1341909]
ENSMUSG00000100093.1	Gm29649	0	0	0	0	0	0	chr1	16758205	16758623	419	-	processed_pseudogene	ENSMUST00000185649.1	-	predicted gene 29649 [Source:MGI Symbol;Acc:MGI:5580355]
ENSMUSG00000091020.3	Gm5828	0.289	0.279	0.313	14.26	14.09	16.07	chr1	16768279	16770138	1860	-	processed_pseudogene	ENSMUST00000071842.9	-	predicted gene 5828 [Source:MGI Symbol;Acc:MGI:3644176]
ENSMUSG00000101640.1	Gm28376	0	0	0	0	0	0	chr1	16898185	17091631	176	+	antisense	ENSMUST00000186604.1	-	predicted gene 28376 [Source:MGI Symbol;Acc:MGI:5579082]
ENSMUSG00000104133.1	4921511E07Rik	0	0	0	0	0	0	chr1	16930970	16931796	827	+	TEC	ENSMUST00000194790.1	-	RIKEN cDNA 4921511E07 gene [Source:MGI Symbol;Acc:MGI:1918145]
ENSMUSG00000042686.5	Jph1	3.201	2.544	4.362	400	325	554	chr1	16964560	17097889	4809	-	protein_coding	ENSMUST00000038382.4;ENSMUST00000186024.1	57339	junctophilin 1 [Source:MGI Symbol;Acc:MGI:1891495]
ENSMUSG00000100110.1	Gm28783	0	0	0	0	0	0	chr1	17124747	17128956	359	+	lincRNA	ENSMUST00000188872.1	-	predicted gene 28783 [Source:MGI Symbol;Acc:MGI:5579489]
ENSMUSG00000025777.8	Gdap1	0	0	0.23	0	0	23	chr1	17145362	17164271	3949	+	protein_coding	ENSMUST00000026879.7;ENSMUST00000150457.1;ENSMUST00000189465.1;ENSMUST00000189736.1	14545	ganglioside-induced differentiation-associated-protein 1 [Source:MGI Symbol;Acc:MGI:1338002]
ENSMUSG00000099899.1	Gm28784	0	0	0	0	0	0	chr1	17168403	17173103	1011	+	lincRNA	ENSMUST00000187817.1	-	predicted gene 28784 [Source:MGI Symbol;Acc:MGI:5579490]
ENSMUSG00000100272.1	Gm28785	0	0	0	0	0	0	chr1	17250114	17250492	379	-	processed_pseudogene	ENSMUST00000187478.1	-	predicted gene 28785 [Source:MGI Symbol;Acc:MGI:5579491]
ENSMUSG00000100398.1	Gm5251	0	0	0	0	0	0	chr1	17394958	17395429	472	+	processed_pseudogene	ENSMUST00000188959.1	-	predicted gene 5251 [Source:MGI Symbol;Acc:MGI:3647666]
ENSMUSG00000101589.1	Rbm6-ps1	0.107	0.118	0.077	8.02	9.02	6.01	chr1	17397412	17400281	2870	-	processed_pseudogene	ENSMUST00000186192.1	-	RNA binding motif protein 6, pseudogene 1 [Source:MGI Symbol;Acc:MGI:1889580]
ENSMUSG00000102048.1	Gm6075	0	0.56	0	0	3.37	0	chr1	17429043	17429528	486	-	processed_pseudogene	ENSMUST00000186816.1	-	predicted gene 6075 [Source:MGI Symbol;Acc:MGI:3648507]
ENSMUSG00000089534.1	Gm25166	0	0	0	0	0	0	chr1	17520001	17520111	111	+	snoRNA	ENSMUST00000158909.1	-	predicted gene, 25166 [Source:MGI Symbol;Acc:MGI:5454943]
ENSMUSG00000067780.3	Pi15	0.047	0	0	7	0	0	chr1	17601901	17630939	6923	+	protein_coding	ENSMUST00000088476.3	94227	peptidase inhibitor 15 [Source:MGI Symbol;Acc:MGI:1934659]
ENSMUSG00000100053.1	Gm28154	0	0.02	0	0	2	0	chr1	17615084	17641081	4218	-	antisense	ENSMUST00000186267.1	-	predicted gene 28154 [Source:MGI Symbol;Acc:MGI:5578860]
ENSMUSG00000085125.7	Gm16070	0	0	0.008	0	0	1.02	chr1	17676027	17727646	5210	-	antisense	ENSMUST00000127328.1;ENSMUST00000149914.1;ENSMUST00000155588.7	-	predicted gene 16070 [Source:MGI Symbol;Acc:MGI:3801761]
ENSMUSG00000025776.13	Crispld1	1.448	0.816	1.236	143	92	138.98	chr1	17727045	17766344	4472	+	protein_coding	ENSMUST00000095075.4;ENSMUST00000159958.7;ENSMUST00000160305.7	83691	cysteine-rich secretory protein LCCL domain containing 1 [Source:MGI Symbol;Acc:MGI:1934666]
ENSMUSG00000099895.1	Gm28153	0	0	0	0	0	0	chr1	17741915	17805417	629	-	antisense	ENSMUST00000189853.1	-	predicted gene 28153 [Source:MGI Symbol;Acc:MGI:5578859]
ENSMUSG00000100554.1	Gm7690	0.032	0	0	1	0	0	chr1	17947041	17948439	1399	+	processed_pseudogene	ENSMUST00000190885.1	-	predicted gene 7690 [Source:MGI Symbol;Acc:MGI:3648169]
ENSMUSG00000099473.1	Gm18775	0	0	0	0	0	0	chr1	17993010	17999622	586	-	transcribed_unprocessed_pseudogene	ENSMUST00000190763.1	-	predicted gene, 18775 [Source:MGI Symbol;Acc:MGI:5010960]
ENSMUSG00000099591.1	Gm17969	0	0	0	0	0	0	chr1	17993813	17997483	2557	+	processed_pseudogene	ENSMUST00000185706.1	-	predicted gene, 17969 [Source:MGI Symbol;Acc:MGI:5010154]
ENSMUSG00000109887.1	Gm28756	0.077	0	0.445	3	0	11	chr1	17994462	18059056	2461	-	processed_transcript	ENSMUST00000191057.1;ENSMUST00000209405.1;ENSMUST00000209898.1	-	predicted gene 28756 [Source:MGI Symbol;Acc:MGI:5579462]
ENSMUSG00000102001.1	Gm28755	0	0	0	0	0	0	chr1	18005961	18016186	199	-	unprocessed_pseudogene	ENSMUST00000185773.1	-	predicted gene 28755 [Source:MGI Symbol;Acc:MGI:5579461]
ENSMUSG00000101717.2	Gm45784	0	0	0	0	0	0	chr1	18048100	18058269	142	-	transcribed_unprocessed_pseudogene	ENSMUST00000188360.1	-	predicted gene 45784 [Source:MGI Symbol;Acc:MGI:5804899]
ENSMUSG00000025774.14	Crisp4	0	0	0	0	0	0	chr1	18115191	18145902	2614	-	protein_coding	ENSMUST00000026876.12;ENSMUST00000115340.7;ENSMUST00000115344.1;ENSMUST00000130669.1	78081	cysteine-rich secretory protein 4 [Source:MGI Symbol;Acc:MGI:1925331]
ENSMUSG00000070977.4	Defb44-ps	0	0	0	0	0	0	chr1	18210053	18223564	219	-	unprocessed_pseudogene	ENSMUST00000126871.1	-	defensin beta 44, pseudogene [Source:MGI Symbol;Acc:MGI:3646526]
ENSMUSG00000073735.1	Defb18	0	0	0	0	0	0	chr1	18236473	18237443	258	-	protein_coding	ENSMUST00000097818.1	654460	defensin beta 18 [Source:MGI Symbol;Acc:MGI:3648148]
ENSMUSG00000067773.6	Defb41	0	0	0	0	0	0	chr1	18250980	18265138	467	-	protein_coding	ENSMUST00000088463.1;ENSMUST00000097817.3	77673	defensin beta 41 [Source:MGI Symbol;Acc:MGI:1924923]
ENSMUSG00000101685.1	Gm17837	0.35	0.228	0.337	6	4	6	chr1	18262395	18263379	985	-	processed_pseudogene	ENSMUST00000186435.1	-	predicted gene, 17837 [Source:MGI Symbol;Acc:MGI:5010022]
ENSMUSG00000101306.1	Gm5252	0	0	0	0	0	0	chr1	18708428	18709336	909	+	processed_pseudogene	ENSMUST00000189030.1	-	predicted gene 5252 [Source:MGI Symbol;Acc:MGI:3647664]
ENSMUSG00000088800.1	Gm24075	0	0	0	0	0	0	chr1	18969762	18969833	72	-	snoRNA	ENSMUST00000158175.1	-	predicted gene, 24075 [Source:MGI Symbol;Acc:MGI:5453852]
ENSMUSG00000101644.1	Gm28343	0	0	0	0	0	0	chr1	19037266	19037377	112	+	processed_pseudogene	ENSMUST00000185386.1	-	predicted gene 28343 [Source:MGI Symbol;Acc:MGI:5579049]
ENSMUSG00000099433.1	Gm28344	0	0	0	0	0	0	chr1	19062857	19063135	279	+	processed_pseudogene	ENSMUST00000185704.1	-	predicted gene 28344 [Source:MGI Symbol;Acc:MGI:5579050]
ENSMUSG00000089787.2	Gm15825	0	0	0	0	0	0	chr1	19063300	19104840	918	-	antisense	ENSMUST00000159108.2	-	predicted gene 15825 [Source:MGI Symbol;Acc:MGI:3801887]
ENSMUSG00000042596.7	Tfap2d	0	0	0	0	0	0	chr1	19103022	19166346	1761	+	protein_coding	ENSMUST00000037294.7;ENSMUST00000149505.1	226896	transcription factor AP-2, delta [Source:MGI Symbol;Acc:MGI:2153466]
ENSMUSG00000100720.1	Gm10075	14.943	20.419	14.328	112.64	157.81	114.05	chr1	19153422	19153966	545	-	processed_pseudogene	ENSMUST00000162030.1	-	predicted gene 10075 [Source:MGI Symbol;Acc:MGI:3710521]
ENSMUSG00000025927.13	Tfap2b	0	0	0	0	0	0	chr1	19208914	19238576	5863	+	protein_coding	ENSMUST00000027059.10;ENSMUST00000064976.5;ENSMUST00000186972.1;ENSMUST00000187754.6;ENSMUST00000191068.1	21419	transcription factor AP-2 beta [Source:MGI Symbol;Acc:MGI:104672]
ENSMUSG00000100538.1	Gm28340	0	0	0	0	0	0	chr1	19242725	19243769	202	+	lincRNA	ENSMUST00000189218.1	-	predicted gene 28340 [Source:MGI Symbol;Acc:MGI:5579046]
ENSMUSG00000101117.1	Gm28341	0	0	0	0	0	0	chr1	19320226	19320697	472	-	processed_pseudogene	ENSMUST00000190883.1	-	predicted gene 28341 [Source:MGI Symbol;Acc:MGI:5579047]
ENSMUSG00000100204.1	Gm4849	0.084	0.181	0.178	5	11.02	11.02	chr1	19330939	19333184	2246	+	processed_pseudogene	ENSMUST00000188428.1	-	predicted gene 4849 [Source:MGI Symbol;Acc:MGI:3645366]
ENSMUSG00000084668.1	Gm24633	0	0	0	0	0	0	chr1	19513855	19513919	65	-	snoRNA	ENSMUST00000122719.1	-	predicted gene, 24633 [Source:MGI Symbol;Acc:MGI:5454410]
ENSMUSG00000102597.1	Gm38382	0	0	0	0	0	0	chr1	19614269	19616767	2499	+	TEC	ENSMUST00000193790.1	-	predicted gene, 38382 [Source:MGI Symbol;Acc:MGI:5611610]
ENSMUSG00000043760.16	Pkhd1	0	0.003	0.002	0	1	1	chr1	20057779	20618064	12935	-	protein_coding	ENSMUST00000088448.11;ENSMUST00000128051.1;ENSMUST00000132647.1;ENSMUST00000147480.7	241035	polycystic kidney and hepatic disease 1 [Source:MGI Symbol;Acc:MGI:2155808]
ENSMUSG00000104095.1	Gm37315	0	0	0	0	0	0	chr1	20062070	20065548	3479	-	TEC	ENSMUST00000194347.1	-	predicted gene, 37315 [Source:MGI Symbol;Acc:MGI:5610543]
ENSMUSG00000089914.2	4930486I03Rik	0	0	0	0	0	0	chr1	20356452	20392300	788	+	antisense	ENSMUST00000161509.2	-	RIKEN cDNA 4930486I03 gene [Source:MGI Symbol;Acc:MGI:1922278]
ENSMUSG00000090142.2	Gm15795	0	0.518	0.126	0	4.06	1.01	chr1	20444258	20444810	553	-	processed_pseudogene	ENSMUST00000160969.2	-	predicted gene 15795 [Source:MGI Symbol;Acc:MGI:3802035]
ENSMUSG00000070175.1	Gm24162	0	0	0	0	0	0	chr1	20444811	20444912	102	-	snRNA	ENSMUST00000093665.1	-	predicted gene, 24162 [Source:MGI Symbol;Acc:MGI:5453939]
ENSMUSG00000099906.2	Gm28653	0	0	0	0	0	0	chr1	20669882	20684298	5276	+	lincRNA	ENSMUST00000185494.1;ENSMUST00000227082.1	-	predicted gene 28653 [Source:MGI Symbol;Acc:MGI:5579359]
ENSMUSG00000065559.1	Mir206	0	0	0	0	0	0	chr1	20679010	20679082	73	+	miRNA	ENSMUST00000083625.1	-	microRNA 206 [Source:MGI Symbol;Acc:MGI:2676881]
ENSMUSG00000065480.1	Mir133b	0	0	0	0	0	0	chr1	20682769	20682887	119	+	miRNA	ENSMUST00000083546.1	-	microRNA 133b [Source:MGI Symbol;Acc:MGI:3618720]
ENSMUSG00000025929.4	Il17a	0	0	0	0	0	0	chr1	20730905	20734496	1171	+	protein_coding	ENSMUST00000027061.4	16171	interleukin 17A [Source:MGI Symbol;Acc:MGI:107364]
ENSMUSG00000041872.9	Il17f	0	0	0.298	0	0	8	chr1	20777146	20790617	1178	-	protein_coding	ENSMUST00000039046.9;ENSMUST00000189301.1;ENSMUST00000190692.1;ENSMUST00000191111.1	257630	interleukin 17F [Source:MGI Symbol;Acc:MGI:2676631]
ENSMUSG00000041859.10	Mcm3	342.028	325.681	364.09	25435	24402	28521	chr1	20802968	20820312	3431	-	protein_coding	ENSMUST00000053266.10;ENSMUST00000185296.1;ENSMUST00000188112.1;ENSMUST00000190421.1;ENSMUST00000191061.1	17215	minichromosome maintenance complex component 3 [Source:MGI Symbol;Acc:MGI:101845]
ENSMUSG00000099714.1	Gm20587	0	0	0	0	0	0	chr1	20821331	20822516	1186	+	processed_pseudogene	ENSMUST00000186367.1	-	predicted gene, 20587 [Source:MGI Symbol;Acc:MGI:5295693]
ENSMUSG00000102121.1	Gm28065	0	0	0	0	0	0	chr1	20836661	20839689	833	+	lincRNA	ENSMUST00000185290.1	-	predicted gene 28065 [Source:MGI Symbol;Acc:MGI:5578771]
ENSMUSG00000088858.1	Gm24723	0	0	0	0	0	0	chr1	20842535	20842666	132	-	snoRNA	ENSMUST00000158233.1	-	predicted gene, 24723 [Source:MGI Symbol;Acc:MGI:5454500]
ENSMUSG00000097934.1	6720483E21Rik	0	0	0	0	0	0	chr1	20888650	20890473	1120	-	lincRNA	ENSMUST00000181654.1	-	RIKEN cDNA 6720483E21 gene [Source:MGI Symbol;Acc:MGI:1924991]
ENSMUSG00000025931.15	Paqr8	2.635	1.712	2.274	354	238	315	chr1	20890606	20939650	5330	+	protein_coding	ENSMUST00000068880.13;ENSMUST00000167119.7;ENSMUST00000187651.1;ENSMUST00000189400.6	74229	progestin and adipoQ receptor family member VIII [Source:MGI Symbol;Acc:MGI:1921479]
ENSMUSG00000077314.1	Gm24171	0	0	0	0	0	0	chr1	20915410	20915540	131	-	snoRNA	ENSMUST00000104126.1	-	predicted gene, 24171 [Source:MGI Symbol;Acc:MGI:5453948]
ENSMUSG00000100929.1	Gm28064	0	0	0	0	0	0	chr1	20945711	20946914	858	+	processed_pseudogene	ENSMUST00000185639.1	-	predicted gene 28064 [Source:MGI Symbol;Acc:MGI:5578770]
ENSMUSG00000041809.5	Efhc1	1.02	4.06	0.983	58	218	58	chr1	20951626	20990841	2146	+	protein_coding	ENSMUST00000038447.5;ENSMUST00000160782.1	71877	EF-hand domain (C-terminal) containing 1 [Source:MGI Symbol;Acc:MGI:1919127]
ENSMUSG00000041779.5	Tram2	2.549	1.854	1.659	290	370	223	chr1	20996299	21079229	6492	-	protein_coding	ENSMUST00000037998.5;ENSMUST00000187210.1	170829	translocating chain-associating membrane protein 2 [Source:MGI Symbol;Acc:MGI:1924817]
ENSMUSG00000099971.1	Gm28287	0	0	0	0	0	0	chr1	21080114	21081748	546	+	antisense	ENSMUST00000186612.1	-	predicted gene 28287 [Source:MGI Symbol;Acc:MGI:5578993]
ENSMUSG00000100819.1	Gm2693	0	0	0	0	0	0	chr1	21178988	21187427	571	+	unprocessed_pseudogene	ENSMUST00000189119.1	-	predicted gene 2693 [Source:MGI Symbol;Acc:MGI:3780862]
ENSMUSG00000025933.15	Tmem14a	5.551	4.812	7.463	139	124	196	chr1	21218575	21230167	1261	+	protein_coding	ENSMUST00000027064.7;ENSMUST00000027065.11	75712	transmembrane protein 14A [Source:MGI Symbol;Acc:MGI:1922962]
ENSMUSG00000102633.1	Gm38224	0	0.021	0.021	0	1	1	chr1	21234722	21236821	2100	+	TEC	ENSMUST00000191648.1	-	predicted gene, 38224 [Source:MGI Symbol;Acc:MGI:5611452]
ENSMUSG00000025934.15	Gsta3	0.218	0.661	0.602	7	18	20	chr1	21240589	21265661	2792	+	protein_coding	ENSMUST00000027067.14;ENSMUST00000121676.7;ENSMUST00000124990.2;ENSMUST00000190711.1	14859	glutathione S-transferase, alpha 3 [Source:MGI Symbol;Acc:MGI:95856]
ENSMUSG00000099343.1	Gm28836	0	0	0	0	0	0	chr1	21250359	21271593	633	-	antisense	ENSMUST00000185842.1	-	predicted gene 28836 [Source:MGI Symbol;Acc:MGI:5579542]
ENSMUSG00000096375.2	Gm7094	0	0	0	0	0	0	chr1	21272403	21272906	366	+	unprocessed_pseudogene	ENSMUST00000178379.2	-	predicted pseudogene 7094 [Source:MGI Symbol;Acc:MGI:3648114]
ENSMUSG00000025936.15	Gm4956	0	0	0	0	0	0	chr1	21285246	21298312	1148	-	transcribed_unprocessed_pseudogene	ENSMUST00000082032.12;ENSMUST00000178869.7;ENSMUST00000179730.1	-	predicted gene 4956 [Source:MGI Symbol;Acc:MGI:3647976]
ENSMUSG00000093963.1	Gm21909	0	0	0	0	0	0	chr1	21312517	21316320	439	-	unprocessed_pseudogene	ENSMUST00000178260.1	-	predicted gene, 21909 [Source:MGI Symbol;Acc:MGI:5434073]
ENSMUSG00000067750.3	Khdc1a	0	0	0	0	0	0	chr1	21349641	21352200	1987	+	protein_coding	ENSMUST00000088407.3	368204	KH domain containing 1A [Source:MGI Symbol;Acc:MGI:2676610]
ENSMUSG00000086194.1	Gm16329	0	0	0	0	0	0	chr1	21354005	21355116	371	+	unprocessed_pseudogene	ENSMUST00000148174.1	-	predicted gene 16329 [Source:MGI Symbol;Acc:MGI:3840126]
ENSMUSG00000094436.1	Gm16327	0	0	0	0	0	0	chr1	21364803	21365030	228	+	processed_pseudogene	ENSMUST00000137146.1	-	predicted gene 16327 [Source:MGI Symbol;Acc:MGI:3840125]
ENSMUSG00000041722.7	Khdc1c	0	0	0	0	0	0	chr1	21368331	21370845	1946	+	protein_coding	ENSMUST00000070223.5	433278	KH domain containing 1C [Source:MGI Symbol;Acc:MGI:3583007]
ENSMUSG00000085507.1	Gm2709	0	0	0	0	0	0	chr1	21372670	21373764	350	+	unprocessed_pseudogene	ENSMUST00000142979.1	-	predicted gene 2709 [Source:MGI Symbol;Acc:MGI:3780878]
ENSMUSG00000094926.1	Gm16533	0	0	0	0	0	0	chr1	21379555	21379782	228	+	processed_pseudogene	ENSMUST00000140035.1	-	predited gene 16533 [Source:MGI Symbol;Acc:MGI:4410373]
ENSMUSG00000085079.3	Khdc1b	0	0	0	0	0	0	chr1	21383556	21386373	2236	+	protein_coding	ENSMUST00000147615.1	98582	KH domain containing 1B [Source:MGI Symbol;Acc:MGI:2138477]
ENSMUSG00000085679.2	Gm16328	0	0	0	0	0	0	chr1	21390906	21391101	196	+	processed_pseudogene	ENSMUST00000126985.2	-	predicted gene 16328 [Source:MGI Symbol;Acc:MGI:3840127]
ENSMUSG00000028033.16	Kcnq5	0.14	0.163	0.08	18	16	15	chr1	21398403	21961942	6975	-	protein_coding	ENSMUST00000029667.12;ENSMUST00000115299.7;ENSMUST00000115300.7;ENSMUST00000134505.1;ENSMUST00000173058.7;ENSMUST00000173404.1;ENSMUST00000174183.7	226922	potassium voltage-gated channel, subfamily Q, member 5 [Source:MGI Symbol;Acc:MGI:1924937]
ENSMUSG00000104138.1	Gm36949	0	0	0	0	0	0	chr1	21454691	21457017	2327	-	TEC	ENSMUST00000192487.1	-	predicted gene, 36949 [Source:MGI Symbol;Acc:MGI:5610177]
ENSMUSG00000082935.3	Gm7658	3.34	3.409	2.649	77	80.3	63.49	chr1	21511933	21513056	1124	-	processed_pseudogene	ENSMUST00000119064.1	-	predicted gene 7658 [Source:MGI Symbol;Acc:MGI:3648029]
ENSMUSG00000103748.1	Gm38243	0	0	0	0	0	0	chr1	21838948	21840514	1567	-	TEC	ENSMUST00000194737.1	-	predicted gene, 38243 [Source:MGI Symbol;Acc:MGI:5611471]
ENSMUSG00000099692.1	Gm5696	0	0	0	0	0	0	chr1	22030064	22030615	552	-	processed_pseudogene	ENSMUST00000189850.1	-	predicted gene 5696 [Source:MGI Symbol;Acc:MGI:3647717]
ENSMUSG00000100418.1	Gm28239	0	0	0	0	0	0	chr1	22237849	22238295	447	+	processed_pseudogene	ENSMUST00000190225.1	-	predicted gene 28239 [Source:MGI Symbol;Acc:MGI:5578945]
ENSMUSG00000041670.17	Rims1	0.883	0.299	1.621	62	28	132	chr1	22286251	22805994	6446	-	protein_coding	ENSMUST00000081544.12;ENSMUST00000097808.6;ENSMUST00000097809.9;ENSMUST00000097810.9;ENSMUST00000097811.9;ENSMUST00000115273.8;ENSMUST00000164877.7;ENSMUST00000185942.1;ENSMUST00000218140.1;ENSMUST00000239255.1;ENSMUST00000239339.1	116837	regulating synaptic membrane exocytosis 1 [Source:MGI Symbol;Acc:MGI:2152971]
ENSMUSG00000097642.1	Gm26866	0	0	0	0	0	0	chr1	22740764	22741565	802	+	processed_pseudogene	ENSMUST00000180414.1	-	predicted gene, 26866 [Source:MGI Symbol;Acc:MGI:5477360]
ENSMUSG00000101468.1	Gm7761	0	0	0	0	0	0	chr1	22984863	22987125	921	-	processed_pseudogene	ENSMUST00000190510.1	-	predicted gene 7761 [Source:MGI Symbol;Acc:MGI:3643583]
ENSMUSG00000101227.1	Gm29506	0	0	0	0	0	0	chr1	23048295	23235673	2078	-	sense_overlapping	ENSMUST00000191045.1	-	predicted gene 29506 [Source:MGI Symbol;Acc:MGI:5580212]
ENSMUSG00000073730.2	Ppp1r14bl	0	0	0	0	0	0	chr1	23100473	23102253	1781	-	protein_coding	ENSMUST00000073179.5	66755	protein phosphatase 1, regulatory inhibitor subunit 14B like [Source:MGI Symbol;Acc:MGI:1914005]
ENSMUSG00000089553.1	Gm24176	0	0	0	0	0	0	chr1	23245211	23245331	121	+	snoRNA	ENSMUST00000158928.1	-	predicted gene, 24176 [Source:MGI Symbol;Acc:MGI:5453953]
ENSMUSG00000102766.1	Gm6420	0	0	0.082	0	0	1	chr1	23255685	23256407	723	-	TEC	ENSMUST00000193885.1;ENSMUST00000195365.1	-	predicted gene 6420 [Source:MGI Symbol;Acc:MGI:3644588]
ENSMUSG00000065405.3	Mir30a	0	0	0	0	0	0	chr1	23272269	23272339	71	+	miRNA	ENSMUST00000083471.3	-	microRNA 30a [Source:MGI Symbol;Acc:MGI:2676907]
ENSMUSG00000097970.1	Gm27028	0	0	0	0	0	0	chr1	23291537	23291935	399	+	lincRNA	ENSMUST00000182303.1	-	predicted gene, 27028 [Source:MGI Symbol;Acc:MGI:5504143]
ENSMUSG00000065567.1	Mir30c-2	0	0	0	0	0	0	chr1	23291701	23291784	84	+	miRNA	ENSMUST00000083633.1	-	microRNA 30c-2 [Source:MGI Symbol;Acc:MGI:3619048]
ENSMUSG00000100775.1	Gm29107	0	0	0	0	0	0	chr1	23293729	23294075	347	+	lincRNA	ENSMUST00000190910.1	-	predicted gene 29107 [Source:MGI Symbol;Acc:MGI:5579813]
ENSMUSG00000101226.1	Gm20954	0	0	0	0	0	0	chr1	23345956	23346599	644	-	processed_pseudogene	ENSMUST00000189078.1	-	predicted gene, 20954 [Source:MGI Symbol;Acc:MGI:5434309]
ENSMUSG00000026158.11	Ogfrl1	9.591	7.741	8.398	611	518	488	chr1	23366424	23397772	4844	-	protein_coding	ENSMUST00000027343.5;ENSMUST00000186064.6;ENSMUST00000188677.1;ENSMUST00000189537.1	70155	opioid growth factor receptor-like 1 [Source:MGI Symbol;Acc:MGI:1917405]
ENSMUSG00000097920.1	Gm7784	0	0	0	0	0	0	chr1	23479539	23480527	989	+	processed_pseudogene	ENSMUST00000180769.1	-	predicted gene 7784 [Source:MGI Symbol;Acc:MGI:3645448]
ENSMUSG00000099503.1	Gm28822	0	0	0	0	0	0	chr1	23574587	23596664	778	+	lincRNA	ENSMUST00000191140.1	-	predicted gene 28822 [Source:MGI Symbol;Acc:MGI:5579528]
ENSMUSG00000026156.8	B3gat2	0.217	0.242	0.297	32.4	37.05	45.57	chr1	23761753	23849158	5655	+	protein_coding	ENSMUST00000063663.5;ENSMUST00000140583.1;ENSMUST00000144602.1	280645	beta-1,3-glucuronyltransferase 2 (glucuronosyltransferase S) [Source:MGI Symbol;Acc:MGI:2389490]
ENSMUSG00000026155.13	Smap1	47.489	44.893	43.488	2533.6	2532.95	2493.43	chr1	23844846	23922317	2289	-	protein_coding	ENSMUST00000027339.13;ENSMUST00000129254.7;ENSMUST00000133398.1;ENSMUST00000136506.1;ENSMUST00000141330.7;ENSMUST00000148710.7;ENSMUST00000149737.7	98366	small ArfGAP 1 [Source:MGI Symbol;Acc:MGI:2138261]
ENSMUSG00000026154.4	Sdhaf4	105.992	119.304	105.505	1163	1333.98	1209	chr1	23995939	24005656	683	-	protein_coding	ENSMUST00000027338.3;ENSMUST00000155767.2	68002	succinate dehydrogenase complex assembly factor 4 [Source:MGI Symbol;Acc:MGI:1915252]
ENSMUSG00000102495.1	Gm26524	0.278	0.546	0	1	2.02	0	chr1	24005505	24005894	390	+	TEC	ENSMUST00000192339.1;ENSMUST00000195143.1	-	predicted gene, 26524 [Source:MGI Symbol;Acc:MGI:5477018]
ENSMUSG00000026153.15	Fam135a	10.203	13.635	12.038	1063	1513	1357	chr1	24011093	24100341	5536	-	protein_coding	ENSMUST00000027337.14;ENSMUST00000185525.1;ENSMUST00000185807.1;ENSMUST00000186331.1;ENSMUST00000186999.6;ENSMUST00000187369.6;ENSMUST00000187619.6;ENSMUST00000187752.6;ENSMUST00000188712.6	68187	family with sequence similarity 135, member A [Source:MGI Symbol;Acc:MGI:1915437]
ENSMUSG00000102398.1	Gm37580	0.112	0	0	8	0	0	chr1	24100625	24103424	2800	+	TEC	ENSMUST00000192408.1	-	predicted gene, 37580 [Source:MGI Symbol;Acc:MGI:5610808]
ENSMUSG00000097670.1	Gm26607	0	0	0	0	0	0	chr1	24125275	24126141	867	+	processed_pseudogene	ENSMUST00000180661.1	-	predicted gene, 26607 [Source:MGI Symbol;Acc:MGI:5477101]
ENSMUSG00000026147.16	Col9a1	0	0.766	0.223	0	66	19	chr1	24177610	24252684	3834	+	protein_coding	ENSMUST00000054588.14;ENSMUST00000088349.2;ENSMUST00000124600.1;ENSMUST00000147902.1	12839	collagen, type IX, alpha 1 [Source:MGI Symbol;Acc:MGI:88465]
ENSMUSG00000026141.13	Col19a1	0	0.01	0	0	1	0	chr1	24261890	24587472	5441	-	protein_coding	ENSMUST00000051344.5;ENSMUST00000115244.8;ENSMUST00000144297.1	12823	collagen, type XIX, alpha 1 [Source:MGI Symbol;Acc:MGI:1095415]
ENSMUSG00000077463.1	Gm26418	0	0	0	0	0	0	chr1	24548841	24548977	137	-	snoRNA	ENSMUST00000104275.1	-	predicted gene, 26418 [Source:MGI Symbol;Acc:MGI:5456195]
ENSMUSG00000099997.1	Tubb4b-ps2	0.537	0.512	0.432	17.69	17.3	14.78	chr1	24594087	24595423	1337	-	processed_pseudogene	ENSMUST00000187481.1	-	tubulin, beta 4B class IVB, pseudogene 2 [Source:MGI Symbol;Acc:MGI:3723458]
ENSMUSG00000100131.1	Gm28439	23.99	17.279	20.197	286.57	211.6	245.96	chr1	24611535	24612410	876	-	unprocessed_pseudogene	ENSMUST00000187714.1	-	predicted gene 28439 [Source:MGI Symbol;Acc:MGI:5579145]
ENSMUSG00000067736.2	Gm10222	146.863	125.355	107.009	291.02	256.36	220.8	chr1	24612407	24612700	294	-	unprocessed_pseudogene	ENSMUST00000088336.2	-	predicted gene 10222 [Source:MGI Symbol;Acc:MGI:3642643]
ENSMUSG00000101939.1	Gm28438	735.71	564.318	556.229	2048.94	1618.21	1627.93	chr1	24612775	24613119	345	-	unprocessed_pseudogene	ENSMUST00000188299.1	-	predicted gene 28438 [Source:MGI Symbol;Acc:MGI:5579144]
ENSMUSG00000101111.1	Gm28437	3226.48	2836.47	2786.18	39035.8	35090.1	35194.8	chr1	24613189	24613971	783	-	unprocessed_pseudogene	ENSMUST00000190277.1	-	predicted gene 28437 [Source:MGI Symbol;Acc:MGI:5579143]
ENSMUSG00000100862.1	Gm10925	1930.39	1721.95	1623.01	18644.8	16894.3	15839.2	chr1	24613974	24614651	678	-	unprocessed_pseudogene	ENSMUST00000189941.1	-	predicted gene 10925 [Source:MGI Symbol;Acc:MGI:3809095]
ENSMUSG00000102070.1	Gm28661	947.416	886.257	899.606	9150.69	8695.18	8812.35	chr1	24614885	24615565	681	-	unprocessed_pseudogene	ENSMUST00000188231.1	-	predicted gene 28661 [Source:MGI Symbol;Acc:MGI:5579367]
ENSMUSG00000101249.1	Gm29216	2549.21	2264.49	2218.03	15292.6	13964.8	14023.9	chr1	24615706	24616197	492	-	unprocessed_pseudogene	ENSMUST00000187117.1	-	predicted gene 29216 [Source:MGI Symbol;Acc:MGI:5579922]
ENSMUSG00000073725.8	Lmbrd1	8.392	11.231	12.818	680	1065	1213	chr1	24678630	24766301	5228	+	protein_coding	ENSMUST00000095062.9;ENSMUST00000186096.6;ENSMUST00000186190.1;ENSMUST00000187468.1;ENSMUST00000190195.1;ENSMUST00000191471.6	68421	LMBR1 domain containing 1 [Source:MGI Symbol;Acc:MGI:1915671]
ENSMUSG00000100808.1	Gm28594	0	0	0	0	0	0	chr1	24910461	24911659	661	-	processed_pseudogene	ENSMUST00000187022.1	-	predicted gene 28594 [Source:MGI Symbol;Acc:MGI:5579300]
ENSMUSG00000100483.1	Gm28237	0	0	0	0	0	0	chr1	24963209	24965158	748	-	lincRNA	ENSMUST00000186563.1;ENSMUST00000189477.1	-	predicted gene 28237 [Source:MGI Symbol;Acc:MGI:5578943]
ENSMUSG00000100450.1	Gm9443	0.072	0	0.069	1	0	1	chr1	25011941	25012756	816	+	processed_pseudogene	ENSMUST00000188406.1	-	predicted gene 9443 [Source:MGI Symbol;Acc:MGI:3779853]
ENSMUSG00000099392.1	Gm29414	0	0	0	0	0	0	chr1	25026581	25027232	448	-	lincRNA	ENSMUST00000185379.1	-	predicted gene 29414 [Source:MGI Symbol;Acc:MGI:5580120]
ENSMUSG00000033569.17	Adgrb3	0.157	0.014	0.265	14	2	21	chr1	25067476	25829707	5530	-	protein_coding	ENSMUST00000041838.6;ENSMUST00000126096.7;ENSMUST00000126626.7;ENSMUST00000134022.1;ENSMUST00000135518.7;ENSMUST00000146592.7;ENSMUST00000151309.7;ENSMUST00000153568.7;ENSMUST00000154102.1;ENSMUST00000189254.1;ENSMUST00000190202.1	210933	adhesion G protein-coupled receptor B3 [Source:MGI Symbol;Acc:MGI:2441837]
ENSMUSG00000080849.1	Gm15702	0	0	0	0	0	0	chr1	25223730	25224173	444	+	processed_pseudogene	ENSMUST00000119680.1	-	predicted gene 15702 [Source:MGI Symbol;Acc:MGI:3783142]
ENSMUSG00000104257.1	Gm20172	0	0	0	0	0	0	chr1	25276404	25277954	1551	-	TEC	ENSMUST00000193138.1	100504323	predicted gene, 20172 [Source:MGI Symbol;Acc:MGI:5012357]
ENSMUSG00000096866.1	Gm22260	0	0	0	0	0	0	chr1	25279445	25279551	107	-	snRNA	ENSMUST00000178643.1	-	predicted gene, 22260 [Source:MGI Symbol;Acc:MGI:5452037]
ENSMUSG00000102296.1	Gm37543	0	0	0	0	0	0	chr1	25284218	25285248	1031	-	TEC	ENSMUST00000192443.1	-	predicted gene, 37543 [Source:MGI Symbol;Acc:MGI:5610771]
ENSMUSG00000103209.1	Gm37331	0	0	0	0	0	0	chr1	25296512	25299886	3375	-	TEC	ENSMUST00000192367.1	-	predicted gene, 37331 [Source:MGI Symbol;Acc:MGI:5610559]
ENSMUSG00000104027.1	Gm37211	0	0	0	0	0	0	chr1	25314276	25317708	3433	-	TEC	ENSMUST00000193392.1	-	predicted gene, 37211 [Source:MGI Symbol;Acc:MGI:5610439]
ENSMUSG00000102407.1	Gm37862	0	0	0	0	0	0	chr1	25325866	25328398	2533	-	TEC	ENSMUST00000193079.1	-	predicted gene, 37862 [Source:MGI Symbol;Acc:MGI:5611090]
ENSMUSG00000103214.1	Gm38286	0	0	0	0	0	0	chr1	25345978	25349082	3105	-	TEC	ENSMUST00000195128.1	-	predicted gene, 38286 [Source:MGI Symbol;Acc:MGI:5611514]
ENSMUSG00000104100.1	Gm37880	0	0	0	0	0	0	chr1	25362564	25365820	3257	-	TEC	ENSMUST00000192216.1	-	predicted gene, 37880 [Source:MGI Symbol;Acc:MGI:5611108]
ENSMUSG00000084740.1	Gm25294	0	0	0	0	0	0	chr1	25451071	25451174	104	+	snRNA	ENSMUST00000122791.1	-	predicted gene, 25294 [Source:MGI Symbol;Acc:MGI:5455071]
ENSMUSG00000103889.1	Gm37011	0	0	0	0	0	0	chr1	25608250	25611184	2935	-	TEC	ENSMUST00000195543.1	-	predicted gene, 37011 [Source:MGI Symbol;Acc:MGI:5610239]
ENSMUSG00000101301.1	Gm29214	0	0	0	0	0	0	chr1	25614946	25615515	570	-	processed_pseudogene	ENSMUST00000190216.1	-	predicted gene 29214 [Source:MGI Symbol;Acc:MGI:5579920]
ENSMUSG00000104221.1	Gm37051	0	0	0	0	0	0	chr1	25620238	25623180	2943	-	TEC	ENSMUST00000194535.1	-	predicted gene, 37051 [Source:MGI Symbol;Acc:MGI:5610279]
ENSMUSG00000102250.1	Gm38260	0	0	0	0	0	0	chr1	25672245	25676239	3995	-	TEC	ENSMUST00000193573.1	-	predicted gene, 38260 [Source:MGI Symbol;Acc:MGI:5611488]
ENSMUSG00000102317.1	Gm37628	0	0	0	0	0	0	chr1	25686062	25691501	5440	-	TEC	ENSMUST00000194644.1	-	predicted gene, 37628 [Source:MGI Symbol;Acc:MGI:5610856]
ENSMUSG00000103563.1	8030445P17Rik	0	0	0	0	0	0	chr1	25722038	25724778	2741	-	TEC	ENSMUST00000192614.1	-	RIKEN cDNA 8030445P17 gene [Source:MGI Symbol;Acc:MGI:2442299]
ENSMUSG00000102465.1	Gm38198	0	0	0	0	0	0	chr1	25735389	25738969	3581	-	TEC	ENSMUST00000191772.1	-	predicted gene, 38198 [Source:MGI Symbol;Acc:MGI:5611426]
ENSMUSG00000102659.1	Gm37077	0	0	0	0	0	0	chr1	25755343	25759033	3691	-	TEC	ENSMUST00000195723.1	-	predicted gene, 37077 [Source:MGI Symbol;Acc:MGI:5610305]
ENSMUSG00000103924.1	Gm37895	0	0	0	0	0	0	chr1	25775757	25780306	4550	-	TEC	ENSMUST00000192448.1	-	predicted gene, 37895 [Source:MGI Symbol;Acc:MGI:5611123]
ENSMUSG00000104132.1	Gm36952	0	0	0	0	0	0	chr1	25797281	25800905	3625	-	TEC	ENSMUST00000194923.1	-	predicted gene, 36952 [Source:MGI Symbol;Acc:MGI:5610180]
ENSMUSG00000102747.1	Gm37602	0	0	0	0	0	0	chr1	25804097	25807406	3310	-	TEC	ENSMUST00000195187.1	-	predicted gene, 37602 [Source:MGI Symbol;Acc:MGI:5610830]
ENSMUSG00000102386.1	2900022M07Rik	0	0	0	0	0	0	chr1	25808956	25809972	1017	-	TEC	ENSMUST00000193912.1	-	RIKEN cDNA 2900022M07 gene [Source:MGI Symbol;Acc:MGI:1920201]
ENSMUSG00000103004.1	2900002M20Rik	0	0	0	0	0	0	chr1	25824390	25824719	330	-	TEC	ENSMUST00000195754.1	-	RIKEN cDNA 2900002M20 gene [Source:MGI Symbol;Acc:MGI:1925574]
ENSMUSG00000104516.1	Gm9884	0	0	0	0	0	0	chr1	25830657	25831878	1222	+	TEC	ENSMUST00000194343.1	-	predicted gene 9884 [Source:MGI Symbol;Acc:MGI:3642830]
ENSMUSG00000101618.1	Gm18443	0	0	0	0	0	0	chr1	25996604	25997159	556	-	processed_pseudogene	ENSMUST00000185358.1	-	predicted gene, 18443 [Source:MGI Symbol;Acc:MGI:5010628]
ENSMUSG00000099458.1	Gm19123	0	0	0	0	0	0	chr1	26466236	26466886	651	+	processed_pseudogene	ENSMUST00000190716.1	-	predicted gene, 19123 [Source:MGI Symbol;Acc:MGI:5011308]
ENSMUSG00000088111.1	Gm24064	0	0	0	0	0	0	chr1	26566833	26566938	106	+	snoRNA	ENSMUST00000157486.1	-	predicted gene, 24064 [Source:MGI Symbol;Acc:MGI:5453841]
ENSMUSG00000073722.3	4931408C20Rik	0	0	0	0	0	0	chr1	26681814	26687460	4318	-	protein_coding	ENSMUST00000097801.3	210940	RIKEN cDNA 4931408C20 gene [Source:MGI Symbol;Acc:MGI:3588222]
ENSMUSG00000095256.1	n-R5s209	0	0	0	0	0	0	chr1	26959103	26959221	119	-	rRNA	ENSMUST00000179494.1	-	nuclear encoded rRNA 5S 209 [Source:MGI Symbol;Acc:MGI:4422074]
ENSMUSG00000100310.1	Gm19641	0	0	0	0	0	0	chr1	27336352	27336768	417	-	processed_pseudogene	ENSMUST00000188432.1	-	predicted gene, 19641 [Source:MGI Symbol;Acc:MGI:5011826]
ENSMUSG00000101514.1	Gm5524	0	0	0	0	0	0	chr1	27884046	27902396	2002	+	lincRNA	ENSMUST00000185409.1	-	predicted gene 5524 [Source:MGI Symbol;Acc:MGI:3646041]
ENSMUSG00000101033.1	Gm18776	0	0	0	0	0	0	chr1	27900419	27901072	654	-	processed_pseudogene	ENSMUST00000188833.1	-	predicted gene, 18776 [Source:MGI Symbol;Acc:MGI:5010961]
ENSMUSG00000101372.1	Gm19028	0.112	0.022	0	5	1	0	chr1	27989910	27991782	1873	+	processed_pseudogene	ENSMUST00000189614.1	-	predicted gene, 19028 [Source:MGI Symbol;Acc:MGI:5011213]
ENSMUSG00000103241.1	Gm38089	0	0	0	0	0	0	chr1	28569918	28571431	1514	+	TEC	ENSMUST00000193585.1	-	predicted gene, 38089 [Source:MGI Symbol;Acc:MGI:5611317]
ENSMUSG00000086240.4	Gm7846	45.275	36.546	40.859	77.51	64.54	72.29	chr1	28580499	28580772	274	-	processed_pseudogene	ENSMUST00000145844.2	-	predicted gene 7846 [Source:MGI Symbol;Acc:MGI:3645212]
ENSMUSG00000048411.4	Gm597	0	0	0	0	0	0	chr1	28776117	28780252	2887	-	protein_coding	ENSMUST00000059937.4	210962	predicted gene 597 [Source:MGI Symbol;Acc:MGI:2685443]
ENSMUSG00000081557.2	Gm5697	0.047	0.015	0.015	3	1	1	chr1	28800240	28802721	2482	-	processed_pseudogene	ENSMUST00000122295.2	-	predicted gene 5697 [Source:MGI Symbol;Acc:MGI:3649021]
ENSMUSG00000058590.2	Gm6462	0	0	0	0	0	0	chr1	28938036	28938339	304	+	processed_pseudogene	ENSMUST00000081488.2	-	predicted gene 6462 [Source:MGI Symbol;Acc:MGI:3647053]
ENSMUSG00000101235.1	Gm18033	0	0	0	0	0	0	chr1	29219700	29220249	550	+	processed_pseudogene	ENSMUST00000186678.1	-	predicted gene, 18033 [Source:MGI Symbol;Acc:MGI:5010218]
ENSMUSG00000064433.1	Gm25586	0	0	0	0	0	0	chr1	29280964	29281075	112	-	misc_RNA	ENSMUST00000082499.1	-	predicted gene, 25586 [Source:MGI Symbol;Acc:MGI:5455363]
ENSMUSG00000080625.1	Gm22679	0	0	0	0	0	0	chr1	29301480	29301579	100	+	miRNA	ENSMUST00000116975.1	-	predicted gene, 22679 [Source:MGI Symbol;Acc:MGI:5452456]
ENSMUSG00000080391.1	Gm23785	0	0	0	0	0	0	chr1	29361275	29361370	96	-	miRNA	ENSMUST00000116741.1	-	predicted gene, 23785 [Source:MGI Symbol;Acc:MGI:5453562]
ENSMUSG00000099257.1	Mir6342	0	0	0	0	0	0	chr1	29421488	29421612	125	+	miRNA	ENSMUST00000183870.1	-	microRNA 6342 [Source:MGI Symbol;Acc:MGI:5530650]
ENSMUSG00000099492.1	Gm5525	0.75	0.846	0.556	23.97	27.7	18.5	chr1	29484604	29485915	1312	-	processed_pseudogene	ENSMUST00000190438.1	-	predicted gene 5525 [Source:MGI Symbol;Acc:MGI:3646042]
ENSMUSG00000118548.1	AC125120.1	0	0	0	0	0	0	chr1	29813154	29814438	1285	+	processed_pseudogene	ENSMUST00000239107.1	-	eyes shut homolog (EYS) pseudogene
ENSMUSG00000101726.1	Gm7858	0.209	0	0	2	0	0	chr1	29930094	29930715	622	+	processed_pseudogene	ENSMUST00000190177.1	-	predicted gene 7858 [Source:MGI Symbol;Acc:MGI:3644844]
ENSMUSG00000096829.1	Gm23771	0	0	0	0	0	0	chr1	29985934	29986043	110	+	miRNA	ENSMUST00000178702.1	-	predicted gene, 23771 [Source:MGI Symbol;Acc:MGI:5453548]
ENSMUSG00000098883.1	Gm27430	0	0	0	0	0	0	chr1	30333291	30333397	107	-	miRNA	ENSMUST00000184585.1	-	predicted gene, 27430 [Source:MGI Symbol;Acc:MGI:5530812]
ENSMUSG00000053185.2	Gm9898	0	0	0	0	0	0	chr1	30718560	30719962	1161	-	lincRNA	ENSMUST00000065469.2	-	predicted gene 9898 [Source:MGI Symbol;Acc:MGI:3642391]
ENSMUSG00000100261.1	Gm6473	0.109	0	0.14	3.14	0	4.23	chr1	30769687	30771815	1210	+	unprocessed_pseudogene	ENSMUST00000188572.1	-	predicted gene 6473 [Source:MGI Symbol;Acc:MGI:3645176]
ENSMUSG00000101180.1	Gm2914	0	0	0	0	0	0	chr1	30794548	30794875	328	-	processed_pseudogene	ENSMUST00000186120.1	-	predicted gene 2914 [Source:MGI Symbol;Acc:MGI:3781092]
ENSMUSG00000048874.15	Phf3	36.793	28.617	37.187	2854.14	2374.08	3316	chr1	30802339	30873921	7567	-	protein_coding	ENSMUST00000088310.9;ENSMUST00000185521.1;ENSMUST00000185604.1;ENSMUST00000186105.6;ENSMUST00000186733.6;ENSMUST00000187316.1;ENSMUST00000187600.1;ENSMUST00000187968.1;ENSMUST00000188780.1;ENSMUST00000188847.1;ENSMUST00000190190.1;ENSMUST00000191064.6;ENSMUST00000191245.6;ENSMUST00000191329.1	213109	PHD finger protein 3 [Source:MGI Symbol;Acc:MGI:2446126]
ENSMUSG00000103783.1	Gm37522	0	0	0.014	0	0	1	chr1	30833548	30836431	2884	-	TEC	ENSMUST00000195437.1	-	predicted gene, 37522 [Source:MGI Symbol;Acc:MGI:5610750]
ENSMUSG00000104315.1	Gm37906	0	0.015	0.015	0	1	1	chr1	30865504	30868538	3035	-	TEC	ENSMUST00000192050.1	-	predicted gene, 37906 [Source:MGI Symbol;Acc:MGI:5611134]
ENSMUSG00000026064.16	Ptp4a1	0.506	0.845	0.364	22.74	54.1	27.05	chr1	30940302	30949309	4236	-	protein_coding	ENSMUST00000130934.1;ENSMUST00000153681.1;ENSMUST00000232841.1	19243	protein tyrosine phosphatase 4a1 [Source:MGI Symbol;Acc:MGI:1277096]
ENSMUSG00000117310.2	Ptp4a1	140.305	152.353	167.594	9031.28	10094.3	11015.2	chr1	30940302	30949770	4145	-	protein_coding	ENSMUST00000027232.14;ENSMUST00000076587.5;ENSMUST00000233506.1;ENSMUST00000238874.1	19243	protein tyrosine phosphatase 4a1 [Source:MGI Symbol;Acc:MGI:1277096]
ENSMUSG00000117091.1	Gm5698	0	0	0	0	0	0	chr1	30977243	30977968	726	-	protein_coding	ENSMUST00000178317.3	-	predicted gene 5698 [Source:MGI Symbol;Acc:MGI:3649020]
ENSMUSG00000086726.3	Gm9458	0	0.15	0	0	2	0	chr1	30986225	30986953	729	-	processed_pseudogene	ENSMUST00000135273.3	-	predicted gene 9458 [Source:MGI Symbol;Acc:MGI:3779868]
ENSMUSG00000086727.8	4931428L18Rik	0	0	0	0	0	0	chr1	30997842	31222684	1765	-	protein_coding	ENSMUST00000127775.7;ENSMUST00000135245.2;ENSMUST00000152491.3;ENSMUST00000187659.6;ENSMUST00000187892.7;ENSMUST00000188605.1;ENSMUST00000233331.1	-	RIKEN cDNA 4931428L18 gene [Source:MGI Symbol;Acc:MGI:1918238]
ENSMUSG00000100237.1	Gm28644	0	0	0	0	0	0	chr1	31041919	31043675	585	+	lincRNA	ENSMUST00000191364.1	-	predicted gene 28644 [Source:MGI Symbol;Acc:MGI:5579350]
ENSMUSG00000098529.1	Gm27362	0	0	0	0	0	0	chr1	31122725	31122862	138	-	rRNA	ENSMUST00000184868.1	-	predicted gene, 27362 [Source:MGI Symbol;Acc:MGI:5530744]
ENSMUSG00000100910.1	Gm29128	0	0	0	0	0	0	chr1	31136026	31150105	2858	+	antisense	ENSMUST00000186448.1	-	predicted gene 29128 [Source:MGI Symbol;Acc:MGI:5579834]
ENSMUSG00000099796.1	Gm7893	0	0	0	0	0	0	chr1	31164549	31164773	225	+	processed_pseudogene	ENSMUST00000189666.1	-	predicted gene 7893 [Source:MGI Symbol;Acc:MGI:3648015]
ENSMUSG00000050217.13	Lgsn	0	0	0	0	0	0	chr1	31176401	31204725	1937	+	protein_coding	ENSMUST00000062560.13;ENSMUST00000161773.2	266744	lengsin, lens protein with glutamine synthetase domain [Source:MGI Symbol;Acc:MGI:2672844]
ENSMUSG00000026063.4	Pih1d3	0	0	0	0	0	0	chr1	31222838	31224288	1451	+	protein_coding	ENSMUST00000027230.2	74708	PIH1 domain containing 3 [Source:MGI Symbol;Acc:MGI:1921958]
ENSMUSG00000077664.1	Gm26145	0	0	0	0	0	0	chr1	31259593	31259719	127	-	snoRNA	ENSMUST00000104476.1	-	predicted gene, 26145 [Source:MGI Symbol;Acc:MGI:5455922]
ENSMUSG00000100205.1	Gm4850	0	0	0	0	0	0	chr1	31267326	31267884	559	+	processed_pseudogene	ENSMUST00000185684.1	-	predicted pseudogene 4850 [Source:MGI Symbol;Acc:MGI:3647946]
ENSMUSG00000100592.1	Gm28645	0	0	0	0	0	0	chr1	31274892	31275455	564	+	processed_pseudogene	ENSMUST00000185859.1	-	predicted gene 28645 [Source:MGI Symbol;Acc:MGI:5579351]
ENSMUSG00000094215.2	Gm6489	0	0	0	0	0	0	chr1	31286945	31287640	696	+	processed_pseudogene	ENSMUST00000178167.2	-	predicted gene 6489 [Source:MGI Symbol;Acc:MGI:3646684]
ENSMUSG00000101093.1	Eef1a1-ps2	0	0	0	0	0	0	chr1	31559540	31561400	1337	+	processed_pseudogene	ENSMUST00000189839.1	-	eukaryotic translation elongation factor 1 alpha 1, pseudogene 2 [Source:MGI Symbol;Acc:MGI:3642371]
ENSMUSG00000070960.4	Gm19680	20.078	20.426	16.037	771.36	804.23	640.58	chr1	31615149	31616661	1513	+	processed_pseudogene	ENSMUST00000095050.4	-	predicted gene, 19680 [Source:MGI Symbol;Acc:MGI:5011865]
ENSMUSG00000088620.1	Gm23032	0	0	0	0	0	0	chr1	31656632	31656738	107	-	snRNA	ENSMUST00000157995.1	-	predicted gene, 23032 [Source:MGI Symbol;Acc:MGI:5452809]
ENSMUSG00000082159.2	Gm7910	0	0	0	0	0	0	chr1	31736057	31736891	835	+	processed_pseudogene	ENSMUST00000117896.2	-	predicted gene 7910 [Source:MGI Symbol;Acc:MGI:3645646]
ENSMUSG00000026058.11	Khdrbs2	0.292	0.019	0.106	20	1	6	chr1	32172714	32658568	5278	+	protein_coding	ENSMUST00000027226.11;ENSMUST00000185666.1;ENSMUST00000186984.1;ENSMUST00000188257.6;ENSMUST00000189878.1	170771	KH domain containing, RNA binding, signal transduction associated 2 [Source:MGI Symbol;Acc:MGI:2159649]
ENSMUSG00000064688.1	Gm25814	0	0	0	0	0	0	chr1	32213133	32213239	107	-	snRNA	ENSMUST00000082754.1	-	predicted gene, 25814 [Source:MGI Symbol;Acc:MGI:5455591]
ENSMUSG00000103482.1	Gm37999	0	0	0	0	0	0	chr1	32473757	32475565	1809	+	TEC	ENSMUST00000195178.1	-	predicted gene, 37999 [Source:MGI Symbol;Acc:MGI:5611227]
ENSMUSG00000104498.1	Gm37110	0.129	0.118	0.126	4.97	4.63	5	chr1	32485315	32486942	1628	+	TEC	ENSMUST00000192993.1	-	predicted gene, 37110 [Source:MGI Symbol;Acc:MGI:5610338]
ENSMUSG00000104313.1	Gm37911	0	0	0	0	0	0	chr1	32496444	32497988	1545	+	TEC	ENSMUST00000193099.1	-	predicted gene, 37911 [Source:MGI Symbol;Acc:MGI:5611139]
ENSMUSG00000102865.1	Gm9839	0	0	0	0	0	0	chr1	32519563	32520999	1437	-	TEC	ENSMUST00000195252.1	408192	predicted gene 9839 [Source:MGI Symbol;Acc:MGI:3641910]
ENSMUSG00000102321.1	Gm37792	0	0	0	0	0	0	chr1	32539028	32542440	3413	+	TEC	ENSMUST00000195761.1	-	predicted gene, 37792 [Source:MGI Symbol;Acc:MGI:5611020]
ENSMUSG00000091318.2	Gm5415	0	0	0	0	0	0	chr1	32543686	32547294	3609	-	protein_coding	ENSMUST00000171322.2	408191	predicted gene 5415 [Source:MGI Symbol;Acc:MGI:3644687]
ENSMUSG00000089489.1	Gm24732	0	0	0	0	0	0	chr1	32568359	32568421	63	-	snRNA	ENSMUST00000158864.1	-	predicted gene, 24732 [Source:MGI Symbol;Acc:MGI:5454509]
ENSMUSG00000104433.1	Gm37426	0	0	0	0	0	0	chr1	32710179	32712648	2470	+	TEC	ENSMUST00000195241.1	-	predicted gene, 37426 [Source:MGI Symbol;Acc:MGI:5610654]
ENSMUSG00000089395.1	Gm23024	0	0	0	0	0	0	chr1	32726639	32726930	292	+	misc_RNA	ENSMUST00000158770.1	-	predicted gene, 23024 [Source:MGI Symbol;Acc:MGI:5452801]
ENSMUSG00000102926.1	Gm37151	0	0	0	0	0	0	chr1	32967484	32972490	5007	-	TEC	ENSMUST00000194631.1	-	predicted gene, 37151 [Source:MGI Symbol;Acc:MGI:5610379]
ENSMUSG00000100497.1	Gm28624	0	0	0	0	0	0	chr1	33028160	33030290	2131	-	processed_pseudogene	ENSMUST00000186430.1	-	predicted gene 28624 [Source:MGI Symbol;Acc:MGI:5579330]
ENSMUSG00000102917.1	Gm37724	0.183	0.215	0.035	5	6	1	chr1	33065130	33066350	1221	+	lincRNA	ENSMUST00000195240.1	-	predicted gene, 37724 [Source:MGI Symbol;Acc:MGI:5610952]
ENSMUSG00000100481.1	Gm7114	0.049	0.045	0.021	2.23	2.09	1	chr1	33100907	33102695	1789	+	processed_pseudogene	ENSMUST00000190159.1	-	predicted gene 7114 [Source:MGI Symbol;Acc:MGI:3643085]
ENSMUSG00000100590.1	Gm4785	0	0	0	0	0	0	chr1	33108905	33109655	751	-	processed_pseudogene	ENSMUST00000191025.1	-	predicted gene 4785 [Source:MGI Symbol;Acc:MGI:3646908]
ENSMUSG00000088750.1	Gm24901	0	0	0	0	0	0	chr1	33191993	33192102	110	+	snRNA	ENSMUST00000158125.1	-	predicted gene, 24901 [Source:MGI Symbol;Acc:MGI:5454678]
ENSMUSG00000104230.1	Gm37591	0	0	0	0	0	0	chr1	33212774	33215475	650	-	lincRNA	ENSMUST00000193283.1	-	predicted gene, 37591 [Source:MGI Symbol;Acc:MGI:5610819]
ENSMUSG00000101754.2	Gm2987	0	0	0	0	0	0	chr1	33235939	33237631	1693	+	processed_pseudogene	ENSMUST00000187673.2	-	predicted gene 2987 [Source:MGI Symbol;Acc:MGI:3781165]
ENSMUSG00000065223.1	Gm25792	0	0	0	0	0	0	chr1	33293676	33293775	100	+	snRNA	ENSMUST00000083289.1	-	predicted gene, 25792 [Source:MGI Symbol;Acc:MGI:5455569]
ENSMUSG00000100318.2	Gm18799	0	0	0	0	0	0	chr1	33315670	33316582	913	-	processed_pseudogene	ENSMUST00000189104.2	-	predicted gene, 18799 [Source:MGI Symbol;Acc:MGI:5010984]
ENSMUSG00000101612.2	Gm7933	0	0	0	0	0	0	chr1	33371331	33373585	2255	+	processed_pseudogene	ENSMUST00000191215.2	-	predicted gene 7933 [Source:MGI Symbol;Acc:MGI:3643452]
ENSMUSG00000065260.1	Gm23453	0	0	0	0	0	0	chr1	33422733	33422838	106	+	snRNA	ENSMUST00000083326.1	-	predicted gene, 23453 [Source:MGI Symbol;Acc:MGI:5453230]
ENSMUSG00000026134.11	Prim2	35.438	37.123	46.092	1834	1963	2475	chr1	33453810	33669795	2447	-	protein_coding	ENSMUST00000027312.10;ENSMUST00000187353.1;ENSMUST00000189552.1	19076	DNA primase, p58 subunit [Source:MGI Symbol;Acc:MGI:97758]
ENSMUSG00000101682.1	Gm29228	0.475	0	0	2.01	0	0	chr1	33482101	33482518	418	+	processed_pseudogene	ENSMUST00000185489.1	-	predicted gene 29228 [Source:MGI Symbol;Acc:MGI:5579934]
ENSMUSG00000102714.1	Gm37618	0	0	0	0	0	0	chr1	33613758	33616832	3075	-	TEC	ENSMUST00000192891.1	-	predicted gene, 37618 [Source:MGI Symbol;Acc:MGI:5610846]
ENSMUSG00000102093.1	Gm17813	0	0	0.377	0	0	1	chr1	33657781	33658108	328	+	processed_pseudogene	ENSMUST00000185377.1	-	predicted gene, 17813 [Source:MGI Symbol;Acc:MGI:5009998]
ENSMUSG00000103746.1	1700001G17Rik	1.416	1.541	1.302	25	29	24	chr1	33669824	33670712	889	+	TEC	ENSMUST00000191779.1;ENSMUST00000191965.1	-	RIKEN cDNA 1700001G17 gene [Source:MGI Symbol;Acc:MGI:1914753]
ENSMUSG00000102198.1	Gm38173	0	0	0	0	0	0	chr1	33671915	33674228	2314	-	TEC	ENSMUST00000193126.1	-	predicted gene, 38173 [Source:MGI Symbol;Acc:MGI:5611401]
ENSMUSG00000004768.14	Rab23	28.483	24.287	26.445	1612	1547	1384	chr1	33719887	33742564	4398	+	protein_coding	ENSMUST00000088287.9;ENSMUST00000115174.3;ENSMUST00000122822.1;ENSMUST00000132066.3;ENSMUST00000135330.7;ENSMUST00000138024.7;ENSMUST00000140354.7;ENSMUST00000150593.7;ENSMUST00000151482.7;ENSMUST00000195006.5	19335	RAB23, member RAS oncogene family [Source:MGI Symbol;Acc:MGI:99833]
ENSMUSG00000042215.8	Bag2	33.641	44.002	33.179	1535	2024	1486	chr1	33745484	33757795	1860	-	protein_coding	ENSMUST00000044691.8;ENSMUST00000155484.1;ENSMUST00000187602.1;ENSMUST00000189741.1	213539	BCL2-associated athanogene 2 [Source:MGI Symbol;Acc:MGI:1891254]
ENSMUSG00000103072.1	Gm37905	0	0	0	0	0	0	chr1	33748007	33748347	341	+	TEC	ENSMUST00000195310.1	-	predicted gene, 37905 [Source:MGI Symbol;Acc:MGI:5611133]
ENSMUSG00000042197.13	Zfp451	24.399	23.026	19.568	2309	2434	2133	chr1	33761545	33814595	11876	-	protein_coding	ENSMUST00000019861.12;ENSMUST00000044455.7;ENSMUST00000115167.7;ENSMUST00000125723.3;ENSMUST00000130376.2;ENSMUST00000139143.7;ENSMUST00000140163.1;ENSMUST00000151055.7;ENSMUST00000194656.5	98403	zinc finger protein 451 [Source:MGI Symbol;Acc:MGI:2137896]
ENSMUSG00000081402.4	Gm15455	0.078	0.198	0.014	5.64	14.65	1.07	chr1	33836124	33838680	2557	-	processed_pseudogene	ENSMUST00000117459.2	433287	predicted gene 15455 [Source:MGI Symbol;Acc:MGI:3705563]
ENSMUSG00000042182.16	Bend6	1.294	1.784	2.658	76	112	165	chr1	33852052	33907816	2487	-	protein_coding	ENSMUST00000062289.10;ENSMUST00000115161.7;ENSMUST00000126724.7;ENSMUST00000129464.7;ENSMUST00000139700.2;ENSMUST00000195350.5	320705	BEN domain containing 6 [Source:MGI Symbol;Acc:MGI:2444572]
ENSMUSG00000104416.1	Gm37067	0	0	0	0	0	0	chr1	33889490	33891117	1628	-	TEC	ENSMUST00000195730.1	-	predicted gene, 37067 [Source:MGI Symbol;Acc:MGI:5610295]
ENSMUSG00000026131.20	Dst	9.251	5.541	6.84	1411.14	966.28	1389.28	chr1	33908225	34308661	23279	+	protein_coding	ENSMUST00000097785.9;ENSMUST00000097786.9;ENSMUST00000115104.9;ENSMUST00000182018.7;ENSMUST00000182314.7;ENSMUST00000182335.1;ENSMUST00000182410.2;ENSMUST00000182507.3;ENSMUST00000182697.7;ENSMUST00000183006.4;ENSMUST00000183034.4;ENSMUST00000183100.7;ENSMUST00000183302.5;ENSMUST00000183331.7;ENSMUST00000185269.6;ENSMUST00000185736.1;ENSMUST00000185897.6;ENSMUST00000187486.6;ENSMUST00000189952.1;…	13518	dystonin [Source:MGI Symbol;Acc:MGI:104627]
ENSMUSG00000103596.1	Gm37354	0	0.017	0	0	1	0	chr1	33922455	33924838	2384	+	TEC	ENSMUST00000193333.1	-	predicted gene, 37354 [Source:MGI Symbol;Acc:MGI:5610582]
ENSMUSG00000099382.1	Gm28631	0	0	0	0	0	0	chr1	33963352	33963685	334	-	processed_pseudogene	ENSMUST00000190740.1	-	predicted gene 28631 [Source:MGI Symbol;Acc:MGI:5579337]
ENSMUSG00000084506.1	Gm23792	0	0	0	0	0	0	chr1	33981410	33981502	93	-	snRNA	ENSMUST00000122557.1	-	predicted gene, 23792 [Source:MGI Symbol;Acc:MGI:5453569]
ENSMUSG00000103364.1	Gm38157	0.049	0.048	0.047	2	2	2	chr1	34032100	34033797	1698	+	TEC	ENSMUST00000194178.1	-	predicted gene, 38157 [Source:MGI Symbol;Acc:MGI:5611385]
ENSMUSG00000105982.1	Mir6896	0	0	0	0	0	0	chr1	34117359	34117431	73	+	miRNA	ENSMUST00000198033.1	-	microRNA 6896 [Source:MGI Symbol;Acc:MGI:5562721]
ENSMUSG00000096992.3	Gm26788	0.066	0.023	0	5.53	1	0	chr1	34165856	34178446	3416	-	processed_transcript	ENSMUST00000181692.2;ENSMUST00000187268.1	-	predicted gene, 26788 [Source:MGI Symbol;Acc:MGI:5477282]
ENSMUSG00000103001.1	A930005N03Rik	0.036	0	0	1	0	0	chr1	34269882	34271128	1247	-	TEC	ENSMUST00000194920.1	-	RIKEN cDNA A930005N03 gene [Source:MGI Symbol;Acc:MGI:1924441]
ENSMUSG00000104397.1	Gm37958	0	0	0	0	0	0	chr1	34329433	34330307	430	-	lincRNA	ENSMUST00000193131.1	-	predicted gene, 37958 [Source:MGI Symbol;Acc:MGI:5611186]
ENSMUSG00000102839.1	Gm37385	0	0	0	0	0	0	chr1	34350775	34351161	387	+	TEC	ENSMUST00000195223.1	-	predicted gene, 37385 [Source:MGI Symbol;Acc:MGI:5610613]
ENSMUSG00000101206.1	Gm5266	0	0	0	0	0	0	chr1	34367371	34369003	1162	+	processed_pseudogene	ENSMUST00000187302.1	-	predicted gene 5266 [Source:MGI Symbol;Acc:MGI:3646119]
ENSMUSG00000101462.2	Gm3052	0.06	0	0	3	0	0	chr1	34415050	34417986	2224	-	transcribed_processed_pseudogene	ENSMUST00000186409.1;ENSMUST00000188254.2	-	predicted gene 3052 [Source:MGI Symbol;Acc:MGI:3781230]
ENSMUSG00000102336.1	Gm37233	0	0	0	0	0	0	chr1	34427002	34433264	6263	-	lincRNA	ENSMUST00000192173.1	-	predicted gene, 37233 [Source:MGI Symbol;Acc:MGI:5610461]
ENSMUSG00000092852.1	Mir5103	0	0	0	0	0	0	chr1	34433121	34433199	79	-	miRNA	ENSMUST00000175111.1	-	microRNA 5103 [Source:MGI Symbol;Acc:MGI:4950423]
ENSMUSG00000042111.9	Ccdc115	37.608	37.004	40.562	1620.99	1635.97	1812.98	chr1	34436670	34439672	1903	-	protein_coding	ENSMUST00000042493.9;ENSMUST00000188583.1	69668	coiled-coil domain containing 115 [Source:MGI Symbol;Acc:MGI:1916918]
ENSMUSG00000101711.1	Gm28306	2.265	1.118	1.416	16.43	8.34	10.85	chr1	34439511	34444730	529	-	antisense	ENSMUST00000191315.1	-	predicted gene 28306 [Source:MGI Symbol;Acc:MGI:5579012]
ENSMUSG00000026127.13	Imp4	79.014	84.321	85.895	4393.57	4955.69	5191.15	chr1	34439851	34449356	5836	+	protein_coding	ENSMUST00000027303.13;ENSMUST00000128086.1;ENSMUST00000134327.1;ENSMUST00000136770.2;ENSMUST00000137794.7;ENSMUST00000149962.7;ENSMUST00000187077.1;ENSMUST00000191000.1	27993	IMP4, U3 small nucleolar ribonucleoprotein [Source:MGI Symbol;Acc:MGI:106572]
ENSMUSG00000026126.15	Ptpn18	14.694	14.034	11.132	270	242.79	197	chr1	34459762	34475733	3495	+	protein_coding	ENSMUST00000027302.13;ENSMUST00000185610.1;ENSMUST00000186252.1;ENSMUST00000188019.1;ENSMUST00000188884.2;ENSMUST00000188972.2;ENSMUST00000190122.1	19253	protein tyrosine phosphatase, non-receptor type 18 [Source:MGI Symbol;Acc:MGI:108410]
ENSMUSG00000100280.2	Gm28417	0.837	0.777	0.525	21	13.21	11	chr1	34468834	34473148	1601	-	processed_transcript	ENSMUST00000185218.1;ENSMUST00000185881.1;ENSMUST00000191357.2	-	predicted gene 28417 [Source:MGI Symbol;Acc:MGI:5579123]
ENSMUSG00000101223.6	4930568A12Rik	0	0.106	0	0	2	0	chr1	34477167	34485933	926	-	lincRNA	ENSMUST00000186117.1;ENSMUST00000188292.6	-	RIKEN cDNA 4930568A12 gene [Source:MGI Symbol;Acc:MGI:1923133]
ENSMUSG00000026125.9	Prss39	0	0.095	0	0	3	0	chr1	34498410	34503063	1267	+	protein_coding	ENSMUST00000027299.9;ENSMUST00000191604.1	21755	protease, serine 39 [Source:MGI Symbol;Acc:MGI:1270856]
ENSMUSG00000101116.1	Gm28416	0	0	0	0	0	0	chr1	34523716	34524007	292	-	processed_pseudogene	ENSMUST00000188334.1	-	predicted gene 28416 [Source:MGI Symbol;Acc:MGI:5579122]
ENSMUSG00000026124.4	Cfc1	1.326	42.158	1.93	30.92	1010.47	46.96	chr1	34535648	34544313	1040	+	protein_coding	ENSMUST00000027298.4	12627	cripto, FRL-1, cryptic family 1 [Source:MGI Symbol;Acc:MGI:109448]
ENSMUSG00000101803.1	Gm28419	0	0.343	0	0	2	0	chr1	34538086	34538560	475	-	processed_pseudogene	ENSMUST00000189108.1	-	predicted gene 28419 [Source:MGI Symbol;Acc:MGI:5579125]
ENSMUSG00000037529.13	Prss40	0.026	0.316	0.024	1.08	13.53	1.04	chr1	34543968	34560943	1629	-	protein_coding	ENSMUST00000047840.8;ENSMUST00000115071.3;ENSMUST00000190790.6	21756	protease, serine 40 [Source:MGI Symbol;Acc:MGI:1270857]
ENSMUSG00000045815.4	1700101I19Rik	0	0	0	0	0	0	chr1	34579202	34579711	510	-	antisense	ENSMUST00000062557.3;ENSMUST00000186712.1	-	RIKEN cDNA 1700101I19 gene [Source:MGI Symbol;Acc:MGI:1920839]
ENSMUSG00000045174.10	Amer3	0.091	2.524	0.125	12	340	17	chr1	34579657	34590944	4392	+	protein_coding	ENSMUST00000052670.10	211383	APC membrane recruitment 3 [Source:MGI Symbol;Acc:MGI:3026939]
ENSMUSG00000100524.1	Gm28418	0	0	0	0	0	0	chr1	34607297	34607719	423	-	processed_pseudogene	ENSMUST00000186179.1	-	predicted gene 28418 [Source:MGI Symbol;Acc:MGI:5579124]
ENSMUSG00000102499.1	Gm36984	0	0	0	0	0	0	chr1	34610572	34610806	235	-	processed_pseudogene	ENSMUST00000192770.1	-	predicted gene, 36984 [Source:MGI Symbol;Acc:MGI:5610212]
ENSMUSG00000103521.1	Gm29730	0	0	0	0	0	0	chr1	34610908	34612303	1396	-	processed_pseudogene	ENSMUST00000192986.1	-	predicted gene, 29730 [Source:MGI Symbol;Acc:MGI:5588889]
ENSMUSG00000104098.1	AA619741	0	0	0	0	0	0	chr1	34635544	34636189	646	-	processed_pseudogene	ENSMUST00000195095.1	-	expressed sequence AA619741 [Source:MGI Symbol;Acc:MGI:3035322]
ENSMUSG00000037509.21	Arhgef4	1.349	1.337	0.986	259.94	135.3	107	chr1	34678188	34813309	6514	+	protein_coding	ENSMUST00000047664.15;ENSMUST00000159021.8;ENSMUST00000159059.1;ENSMUST00000159747.8;ENSMUST00000160855.1;ENSMUST00000162599.7;ENSMUST00000162760.7	226970	Rho guanine nucleotide exchange factor (GEF) 4 [Source:MGI Symbol;Acc:MGI:2442507]
ENSMUSG00000102537.1	Gm37224	0	0	0	0	0	0	chr1	34752775	34752922	148	+	processed_pseudogene	ENSMUST00000192878.1	-	predicted gene, 37224 [Source:MGI Symbol;Acc:MGI:5610452]
ENSMUSG00000102612.1	Gm37845	0	0	0	0	0	0	chr1	34753123	34753477	355	+	processed_pseudogene	ENSMUST00000194977.1	-	predicted gene, 37845 [Source:MGI Symbol;Acc:MGI:5611073]
ENSMUSG00000118272.1	Arhgef4	0	0	0	0	0	0	chr1	34801794	34801964	171	+	protein_coding	ENSMUST00000211073.1	-	Rho guanine nucleotide exchange factor (GEF) 4 [Source:MGI Symbol;Acc:MGI:2442507]
ENSMUSG00000104002.2	Gm38336	0.029	0.142	0.027	2.07	10.51	2	chr1	34809360	34811908	2549	-	antisense	ENSMUST00000193040.2	-	predicted gene, 38336 [Source:MGI Symbol;Acc:MGI:5611564]
ENSMUSG00000037503.12	Fam168b	14.945	23.966	21.594	1881.99	2686.19	2397	chr1	34813219	34843065	5058	-	protein_coding	ENSMUST00000047534.11;ENSMUST00000140534.1;ENSMUST00000167518.7;ENSMUST00000170092.7;ENSMUST00000185231.1;ENSMUST00000185279.1;ENSMUST00000185469.6;ENSMUST00000191307.6	214469	family with sequence similarity 168, member B [Source:MGI Symbol;Acc:MGI:2448487]
ENSMUSG00000104358.1	Gm37127	0	0	0	0	0	0	chr1	34823525	34826560	3036	+	TEC	ENSMUST00000192924.1	-	predicted gene, 37127 [Source:MGI Symbol;Acc:MGI:5610355]
ENSMUSG00000026123.11	Plekhb2	9.876	11.845	12.048	917	1089	1164	chr1	34849976	34879580	5176	+	protein_coding	ENSMUST00000027297.10;ENSMUST00000152654.2;ENSMUST00000156687.7;ENSMUST00000191722.1	226971	pleckstrin homology domain containing, family B (evectins) member 2 [Source:MGI Symbol;Acc:MGI:2385825]
ENSMUSG00000103716.1	Gm19430	0	0	0	0	0	0	chr1	34928509	34930645	2137	+	processed_pseudogene	ENSMUST00000193847.1	-	predicted gene, 19430 [Source:MGI Symbol;Acc:MGI:5011615]
ENSMUSG00000103548.1	Gm37670	1.753	1.695	0	2	2	0	chr1	34969627	34969855	229	-	processed_pseudogene	ENSMUST00000193622.1	-	predicted gene, 37670 [Source:MGI Symbol;Acc:MGI:5610898]
ENSMUSG00000103760.1	Gm8009	0	0	0.205	0	0	1	chr1	34970065	34970500	436	+	processed_pseudogene	ENSMUST00000191672.1	-	predicted gene 8009 [Source:MGI Symbol;Acc:MGI:3648650]
ENSMUSG00000103997.1	Gm38027	0	0	0	0	0	0	chr1	34985656	34985890	235	+	processed_pseudogene	ENSMUST00000192315.1	-	predicted gene, 38027 [Source:MGI Symbol;Acc:MGI:5611255]
ENSMUSG00000077231.1	Gm25096	0	0	0	0	0	0	chr1	35178956	35179084	129	-	snoRNA	ENSMUST00000104043.1	-	predicted gene, 25096 [Source:MGI Symbol;Acc:MGI:5454873]
ENSMUSG00000104417.1	Gm37068	0	0	0	0	0	0	chr1	35625606	35651297	640	-	lincRNA	ENSMUST00000195168.1	-	predicted gene, 37068 [Source:MGI Symbol;Acc:MGI:5610296]
ENSMUSG00000064601.1	Gm25634	0	0	0	0	0	0	chr1	35761602	35761706	105	+	snRNA	ENSMUST00000082667.1	-	predicted gene, 25634 [Source:MGI Symbol;Acc:MGI:5455411]
ENSMUSG00000101714.1	Gm28415	0	0	0	0	0	0	chr1	35806974	35810462	452	+	lincRNA	ENSMUST00000187528.1	-	predicted gene 28415 [Source:MGI Symbol;Acc:MGI:5579121]
ENSMUSG00000102531.1	1110002O04Rik	0	0	0	0	0	0	chr1	35879845	35881119	566	+	lincRNA	ENSMUST00000194261.1	-	RIKEN cDNA 1110002O04 gene [Source:MGI Symbol;Acc:MGI:1915733]
ENSMUSG00000103096.1	Gm8022	0	0	0	0	0	0	chr1	35958919	35959822	904	+	processed_pseudogene	ENSMUST00000191763.1	-	predicted gene 8022 [Source:MGI Symbol;Acc:MGI:3647993]
ENSMUSG00000102279.1	Gm37146	0	0	0	0	0	0	chr1	35981960	35986373	463	-	lincRNA	ENSMUST00000192572.1	-	predicted gene, 37146 [Source:MGI Symbol;Acc:MGI:5610374]
ENSMUSG00000103708.1	Gm33222	0.185	0	1.208	2	0	13	chr1	36002985	36011044	654	-	lincRNA	ENSMUST00000193725.1;ENSMUST00000194823.1	-	predicted gene, 33222 [Source:MGI Symbol;Acc:MGI:5592381]
ENSMUSG00000104201.1	4930535G08Rik	0	0.665	0	0	3	0	chr1	36011072	36011894	425	+	lincRNA	ENSMUST00000192017.1	-	RIKEN cDNA 4930535G08 gene [Source:MGI Symbol;Acc:MGI:1925283]
ENSMUSG00000102434.1	Gm38049	0	0	0	0	0	0	chr1	36029647	36031018	1372	-	TEC	ENSMUST00000195698.1	-	predicted gene, 38049 [Source:MGI Symbol;Acc:MGI:5611277]
ENSMUSG00000045216.7	Hs6st1	19.934	18.039	31.247	2117.02	1963.58	3427.29	chr1	36068400	36106446	3719	+	protein_coding	ENSMUST00000088174.3;ENSMUST00000194670.1	50785	heparan sulfate 6-O-sulfotransferase 1 [Source:MGI Symbol;Acc:MGI:1354958]
ENSMUSG00000104523.1	Gm37335	0.813	1.079	1.105	3.98	5.42	5.71	chr1	36105384	36106446	447	-	antisense	ENSMUST00000192656.1	-	predicted gene, 37335 [Source:MGI Symbol;Acc:MGI:5610563]
ENSMUSG00000102202.1	Gm33280	0	0	0.015	0	0	2	chr1	36132042	36138746	4340	+	lincRNA	ENSMUST00000193983.1	-	predicted gene, 33280 [Source:MGI Symbol;Acc:MGI:5592439]
ENSMUSG00000037470.14	Uggt1	15.22	17.452	20.416	2715	2941	3381	chr1	36140027	36244720	9033	-	protein_coding	ENSMUST00000046875.13;ENSMUST00000172592.1;ENSMUST00000173082.1;ENSMUST00000173166.1;ENSMUST00000173250.1;ENSMUST00000173999.7;ENSMUST00000174142.1;ENSMUST00000174224.7;ENSMUST00000174266.7;ENSMUST00000174716.7;ENSMUST00000192159.1	320011	UDP-glucose glycoprotein glucosyltransferase 1 [Source:MGI Symbol;Acc:MGI:2443162]
ENSMUSG00000098752.1	Mir6897	0	0	0	0	0	0	chr1	36144252	36144313	62	-	miRNA	ENSMUST00000184790.1	-	microRNA 6897 [Source:MGI Symbol;Acc:MGI:5531034]
ENSMUSG00000047180.8	Neurl3	0	0	0	0	0	0	chr1	36264597	36274679	2598	-	protein_coding	ENSMUST00000056946.7;ENSMUST00000188666.2	214854	neuralized E3 ubiquitin protein ligase 3 [Source:MGI Symbol;Acc:MGI:2429944]
ENSMUSG00000037447.16	Arid5a	2.896	1.79	8.488	174	121	496	chr1	36307733	36324029	5504	+	protein_coding	ENSMUST00000097778.8;ENSMUST00000115029.1;ENSMUST00000115031.7;ENSMUST00000115032.7;ENSMUST00000116629.8;ENSMUST00000124280.7;ENSMUST00000126413.7;ENSMUST00000137906.1;ENSMUST00000140218.1;ENSMUST00000141121.1;ENSMUST00000142319.7;ENSMUST00000145179.7;ENSMUST00000147123.7;ENSMUST00000150747.7;ENSMUST00000192874.1	214855	AT rich interactive domain 5A (MRF1-like) [Source:MGI Symbol;Acc:MGI:2443039]
ENSMUSG00000102762.1	4930403P22Rik	0	0.079	0	0	1	0	chr1	36332708	36333420	713	+	lincRNA	ENSMUST00000192234.1	-	RIKEN cDNA 4930403P22 gene [Source:MGI Symbol;Acc:MGI:1921057]
ENSMUSG00000010453.12	Kansl3	17.083	20.998	17.877	2205	2715	2319	chr1	36335730	36369181	4663	-	protein_coding	ENSMUST00000010597.9;ENSMUST00000185614.1;ENSMUST00000185621.2;ENSMUST00000185912.6;ENSMUST00000186470.1;ENSMUST00000187628.1;ENSMUST00000188528.6;ENSMUST00000188957.1;ENSMUST00000188961.6	226976	KAT8 regulatory NSL complex subunit 3 [Source:MGI Symbol;Acc:MGI:1918055]
ENSMUSG00000098680.1	Mir6898	0	0	0	0	0	0	chr1	36348682	36348758	77	-	miRNA	ENSMUST00000184898.1	-	microRNA 6898 [Source:MGI Symbol;Acc:MGI:5531198]
ENSMUSG00000037432.15	Fer1l5	0	0.11	0.108	0	5	5	chr1	36372291	36422110	6315	+	protein_coding	ENSMUST00000140452.3;ENSMUST00000179162.6;ENSMUST00000202030.1	100534273	fer-1-like 5 (C. elegans) [Source:MGI Symbol;Acc:MGI:3616091]
ENSMUSG00000001143.13	Lman2l	20.297	27.5	25.951	1195	1735	1648	chr1	36419871	36445271	4062	-	protein_coding	ENSMUST00000001171.12;ENSMUST00000115011.7;ENSMUST00000123583.1;ENSMUST00000125304.7;ENSMUST00000134594.7;ENSMUST00000152088.1;ENSMUST00000192969.5;ENSMUST00000193502.1	214895	lectin, mannose-binding 2-like [Source:MGI Symbol;Acc:MGI:2443010]
ENSMUSG00000037408.10	Cnnm4	1.791	1.433	1.723	236	197	239	chr1	36471620	36508764	4547	+	protein_coding	ENSMUST00000153128.1;ENSMUST00000192530.1	94220	cyclin M4 [Source:MGI Symbol;Acc:MGI:2151060]
ENSMUSG00000104316.1	Gm37909	0.034	0	0	2	0	0	chr1	36473952	36476110	2159	+	TEC	ENSMUST00000193157.1	-	predicted gene, 37909 [Source:MGI Symbol;Acc:MGI:5611137]
ENSMUSG00000106081.1	Gm47280	0	0	0	0	0	0	chr1	36506562	36506702	141	+	miRNA	ENSMUST00000200651.1	-	predicted gene, 47280 [Source:MGI Symbol;Acc:MGI:6096125]
ENSMUSG00000001138.13	Cnnm3	27.56	27.811	23.325	2840	2922	2413	chr1	36511867	36528237	5292	+	protein_coding	ENSMUST00000001166.13;ENSMUST00000097776.3;ENSMUST00000135100.1;ENSMUST00000154225.1;ENSMUST00000195264.1	94218	cyclin M3 [Source:MGI Symbol;Acc:MGI:2151055]
ENSMUSG00000102845.1	Gm38033	0	0	0	0	0	0	chr1	36527534	36528237	269	-	antisense	ENSMUST00000192037.1	-	predicted gene, 38033 [Source:MGI Symbol;Acc:MGI:5611261]
ENSMUSG00000067653.12	Ankrd23	1.72	2.802	0.631	61.71	141.61	34.11	chr1	36530188	36536883	2277	-	protein_coding	ENSMUST00000054665.9;ENSMUST00000193083.5;ENSMUST00000193991.2;ENSMUST00000194853.2	78321	ankyrin repeat domain 23 [Source:MGI Symbol;Acc:MGI:1925571]
ENSMUSG00000109510.1	Gm42417	0.133	0.117	0.419	8.31	7.47	27.08	chr1	36530193	36539429	2256	-	protein_coding	ENSMUST00000191849.5;ENSMUST00000207088.1	-	predicted gene, 42417 [Source:MGI Symbol;Acc:MGI:5649003]
ENSMUSG00000079610.9	Ankrd39	14.21	14.58	15.409	517.98	425.92	463.8	chr1	36537507	36547445	2646	-	protein_coding	ENSMUST00000001172.11;ENSMUST00000194894.3;ENSMUST00000207843.1;ENSMUST00000207922.1;ENSMUST00000208269.1;ENSMUST00000208690.1	109346	ankyrin repeat domain 39 [Source:MGI Symbol;Acc:MGI:1914816]
ENSMUSG00000026121.13	Sema4c	10.786	14.596	8.695	1027.94	1457.99	919	chr1	36548639	36558349	3892	-	protein_coding	ENSMUST00000114991.7;ENSMUST00000191642.5;ENSMUST00000191677.5;ENSMUST00000191785.1;ENSMUST00000193382.5;ENSMUST00000195160.1;ENSMUST00000195339.2;ENSMUST00000195620.5	20353	sema domain, immunoglobulin domain (Ig), transmembrane domain (TM) and short cytoplasmic domain, (semaphorin) 4C [Source:MGI Symbol;Acc:MGI:109252]
ENSMUSG00000087589.3	D430040D24Rik	0.201	0.224	0.12	10.06	5.01	3	chr1	36557701	36565613	1967	+	processed_transcript	ENSMUST00000149224.2;ENSMUST00000194426.1	-	RIKEN cDNA D430040D24 gene [Source:MGI Symbol;Acc:MGI:2442526]
ENSMUSG00000046337.17	Fam178b	10.173	4.57	10.587	473	243	550	chr1	36562692	36683183	2286	-	protein_coding	ENSMUST00000114981.2;ENSMUST00000170295.7;ENSMUST00000193155.5;ENSMUST00000193548.5;ENSMUST00000193763.5;ENSMUST00000194025.1;ENSMUST00000194839.5;ENSMUST00000195729.1	381337	family with sequence similarity 178, member B [Source:MGI Symbol;Acc:MGI:3026913]
ENSMUSG00000089906.1	Gm6428	0.465	0.372	1.062	1.3	1.07	3.11	chr1	36601802	36602146	345	+	processed_pseudogene	ENSMUST00000161062.1	-	predicted pseudogene 6428 [Source:MGI Symbol;Acc:MGI:3649065]
ENSMUSG00000077939.1	Gm24133	0	0	0	0	0	0	chr1	36663965	36664039	75	+	miRNA	ENSMUST00000104746.1	-	predicted gene, 24133 [Source:MGI Symbol;Acc:MGI:5453910]
ENSMUSG00000061518.11	Cox5b	766.253	722.311	866.412	6277.59	5997.75	7418.99	chr1	36691449	36693681	865	+	protein_coding	ENSMUST00000081180.6;ENSMUST00000191790.5;ENSMUST00000192859.1;ENSMUST00000193210.5;ENSMUST00000193235.1;ENSMUST00000195151.5	12859	cytochrome c oxidase subunit 5B [Source:MGI Symbol;Acc:MGI:88475]
ENSMUSG00000037351.9	Actr1b	72.709	87.666	84.546	6468	8069	7673	chr1	36698114	36714422	3248	-	protein_coding	ENSMUST00000043951.9;ENSMUST00000159448.7;ENSMUST00000159675.1;ENSMUST00000160043.1;ENSMUST00000160084.1;ENSMUST00000162662.1;ENSMUST00000162684.2	226977	ARP1 actin-related protein 1B, centractin beta [Source:MGI Symbol;Acc:MGI:1917446]
ENSMUSG00000102416.4	4933424G06Rik	0	0.198	0	0	5	0	chr1	36710149	36757953	1120	+	protein_coding	ENSMUST00000192873.2;ENSMUST00000193459.2;ENSMUST00000195374.1;ENSMUST00000208994.1	71166	RIKEN cDNA 4933424G06 gene [Source:MGI Symbol;Acc:MGI:1918416]
ENSMUSG00000104237.1	Gm33533	0	0.024	0	0	1	0	chr1	36739048	36744792	1633	-	lincRNA	ENSMUST00000193853.1	-	predicted gene, 33533 [Source:MGI Symbol;Acc:MGI:5592692]
ENSMUSG00000026117.10	Zap70	0.39	0.253	0.441	24	16	17	chr1	36761798	36782818	2245	+	protein_coding	ENSMUST00000027291.6;ENSMUST00000185871.1;ENSMUST00000186624.1;ENSMUST00000190128.1	22637	zeta-chain (TCR) associated protein kinase [Source:MGI Symbol;Acc:MGI:99613]
ENSMUSG00000097291.1	Gm18828	0	0	0	0	0	0	chr1	36764863	36765874	857	-	transcribed_processed_pseudogene	ENSMUST00000180475.1;ENSMUST00000181035.1	-	predicted gene, 18828 [Source:MGI Symbol;Acc:MGI:5011013]
ENSMUSG00000026116.11	Tmem131	18.71	13.94	16.79	3343	2509	3091	chr1	36792191	36943666	6698	-	protein_coding	ENSMUST00000027290.11;ENSMUST00000185964.2;ENSMUST00000186486.1;ENSMUST00000187917.1;ENSMUST00000189470.1;ENSMUST00000190442.1;ENSMUST00000191381.1;ENSMUST00000194563.5	56030	transmembrane protein 131 [Source:MGI Symbol;Acc:MGI:1927110]
ENSMUSG00000103016.1	Gm37506	0	0	0	0	0	0	chr1	36871903	36872045	143	-	TEC	ENSMUST00000192008.1	-	predicted gene, 37506 [Source:MGI Symbol;Acc:MGI:5610734]
ENSMUSG00000102930.1	Gm38115	0.05	0.262	0	3	16	0	chr1	36913601	36916539	2413	-	sense_intronic	ENSMUST00000194317.1	-	predicted gene, 38115 [Source:MGI Symbol;Acc:MGI:5611343]
ENSMUSG00000103159.1	F830112A20Rik	0.022	0.011	0	2	1	0	chr1	36922797	36926348	3552	-	TEC	ENSMUST00000194249.1	-	RIKEN cDNA F830112A20 gene [Source:MGI Symbol;Acc:MGI:3641781]
ENSMUSG00000080054.3	Rpl12-ps1	0	0.572	0	0	3.68	0	chr1	36957930	36958427	498	-	processed_pseudogene	ENSMUST00000116168.3	-	ribosomal protein L12, pseudogene 1 [Source:MGI Symbol;Acc:MGI:3646154]
ENSMUSG00000095944.1	n-R5s210	0	0	0	0	0	0	chr1	37005439	37005557	119	+	rRNA	ENSMUST00000177688.1	-	nuclear encoded rRNA 5S 210 [Source:MGI Symbol;Acc:MGI:4422075]
ENSMUSG00000050122.19	Vwa3b	1.395	1.608	3.438	23	18	81	chr1	37026596	37187613	4717	+	protein_coding	ENSMUST00000027289.13;ENSMUST00000067178.13;ENSMUST00000117172.8;ENSMUST00000124404.7;ENSMUST00000162449.6;ENSMUST00000169057.2;ENSMUST00000194048.1;ENSMUST00000194320.1;ENSMUST00000194890.1;ENSMUST00000195450.1;ENSMUST00000238425.1;ENSMUST00000238500.1	70853	von Willebrand factor A domain containing 3B [Source:MGI Symbol;Acc:MGI:1918103]
ENSMUSG00000103603.1	Gm37020	0	0	0	0	0	0	chr1	37132273	37133264	992	-	antisense	ENSMUST00000195303.1	-	predicted gene, 37020 [Source:MGI Symbol;Acc:MGI:5610248]
ENSMUSG00000026114.14	Cnga3	0.625	0.445	0.867	52	47	79	chr1	37214434	37263384	3554	+	protein_coding	ENSMUST00000027288.9;ENSMUST00000191981.5;ENSMUST00000194195.5;ENSMUST00000195272.5	12790	cyclic nucleotide gated channel alpha 3 [Source:MGI Symbol;Acc:MGI:1341818]
ENSMUSG00000102231.1	1700074A21Rik	0	0	0	0	0	0	chr1	37299352	37299697	346	-	TEC	ENSMUST00000192404.1	-	RIKEN cDNA 1700074A21 gene [Source:MGI Symbol;Acc:MGI:1920732]
ENSMUSG00000026113.17	Inpp4a	0.515	1.265	0.49	66	179	62	chr1	37299865	37410736	5691	+	protein_coding	ENSMUST00000027287.10;ENSMUST00000058307.14;ENSMUST00000114933.8;ENSMUST00000123124.1;ENSMUST00000132401.7;ENSMUST00000132615.7;ENSMUST00000136846.7;ENSMUST00000137266.7;ENSMUST00000140264.7;ENSMUST00000146676.1;ENSMUST00000168546.2;ENSMUST00000193024.1;ENSMUST00000193774.5	269180	inositol polyphosphate-4-phosphatase, type I [Source:MGI Symbol;Acc:MGI:1931123]
ENSMUSG00000086064.1	4930439A04Rik	0	0	0	0	0	0	chr1	37329667	37334172	739	-	antisense	ENSMUST00000137241.1;ENSMUST00000141402.1	-	RIKEN cDNA 4930439A04 gene [Source:MGI Symbol;Acc:MGI:1925369]
ENSMUSG00000102879.1	Gm37135	0	0	0	0	0	0	chr1	37330971	37331504	534	-	TEC	ENSMUST00000192652.1	-	predicted gene, 37135 [Source:MGI Symbol;Acc:MGI:5610363]
ENSMUSG00000026112.7	Coa5	28.435	31.19	29.362	2966	3282	3158	chr1	37417084	37430103	3863	-	protein_coding	ENSMUST00000027286.6;ENSMUST00000192179.1	76178	cytochrome C oxidase assembly factor 5 [Source:MGI Symbol;Acc:MGI:1923428]
ENSMUSG00000026111.15	Unc50	85.861	97.243	107.163	2196	2544	2734	chr1	37430139	37439124	1414	+	protein_coding	ENSMUST00000027285.12;ENSMUST00000114925.9;ENSMUST00000118059.2;ENSMUST00000134184.1;ENSMUST00000144617.7;ENSMUST00000193713.1;ENSMUST00000193979.5	67387	unc-50 homolog [Source:MGI Symbol;Acc:MGI:1914637]
ENSMUSG00000026110.15	Mgat4a	1.197	1.392	0.641	155	175	110	chr1	37439340	37541016	7251	-	protein_coding	ENSMUST00000042161.14;ENSMUST00000143636.7;ENSMUST00000148047.1;ENSMUST00000149791.7;ENSMUST00000151952.7;ENSMUST00000154819.7;ENSMUST00000194660.1;ENSMUST00000195598.1	269181	mannoside acetylglucosaminyltransferase 4, isoenzyme A [Source:MGI Symbol;Acc:MGI:2662992]
ENSMUSG00000103948.1	4930594C11Rik	0	0	0.053	0	0	3.78	chr1	37485851	37488605	2755	-	TEC	ENSMUST00000192316.1	-	RIKEN cDNA 4930594C11 gene [Source:MGI Symbol;Acc:MGI:1924883]
ENSMUSG00000087233.1	Gm43213	0.047	0.092	0.096	2	4	4.22	chr1	37487193	37488982	1790	-	processed_pseudogene	ENSMUST00000151866.1	-	predicted gene 43213 [Source:MGI Symbol;Acc:MGI:5663350]
ENSMUSG00000026090.16	2010300C02Rik	1.039	1.584	0.201	124	164	28	chr1	37611677	37720085	4634	-	protein_coding	ENSMUST00000160023.5;ENSMUST00000160589.1;ENSMUST00000162875.7	72097	RIKEN cDNA 2010300C02 gene [Source:MGI Symbol;Acc:MGI:1919347]
ENSMUSG00000089767.1	4930556I23Rik	0	0	0	0	0	0	chr1	37614259	37615372	560	+	antisense	ENSMUST00000160659.1	-	RIKEN cDNA 4930556I23 gene [Source:MGI Symbol;Acc:MGI:1922520]
ENSMUSG00000104365.1	4930470B04Rik	0.022	0	0	1	0	0	chr1	37660722	37662647	1926	+	TEC	ENSMUST00000192005.1	-	RIKEN cDNA 4930470B04 gene [Source:MGI Symbol;Acc:MGI:1923057]
ENSMUSG00000102650.1	Gm19863	0	0	0	0	0	0	chr1	37694447	37696664	2218	-	TEC	ENSMUST00000192480.1	-	predicted gene, 19863 [Source:MGI Symbol;Acc:MGI:5012048]
ENSMUSG00000060771.15	Tsga10	0.95	1.367	1.224	80	110	109	chr1	37754776	37866429	3953	-	protein_coding	ENSMUST00000041815.14;ENSMUST00000088072.9;ENSMUST00000114902.7;ENSMUST00000123082.8;ENSMUST00000134024.1;ENSMUST00000151735.7;ENSMUST00000155852.6;ENSMUST00000193669.1;ENSMUST00000239367.1	211484	testis specific 10 [Source:MGI Symbol;Acc:MGI:2685063]
ENSMUSG00000097268.1	Gm26805	0	0	0	0	0	0	chr1	37865299	37871388	3089	+	antisense	ENSMUST00000181885.1	-	predicted gene, 26805 [Source:MGI Symbol;Acc:MGI:5477299]
ENSMUSG00000037216.5	Lipt1	7.499	6.962	13.766	265	248	493.99	chr1	37871738	37876228	1485	+	protein_coding	ENSMUST00000041621.4;ENSMUST00000128085.1;ENSMUST00000142670.1;ENSMUST00000144440.1	623661	lipoyltransferase 1 [Source:MGI Symbol;Acc:MGI:3645211]
ENSMUSG00000026088.15	Mitd1	17.681	17.617	18.601	439	437	491.01	chr1	37874801	37890411	1231	-	protein_coding	ENSMUST00000027257.9;ENSMUST00000127170.1;ENSMUST00000131754.1;ENSMUST00000138806.1;ENSMUST00000139725.7	69028	MIT, microtubule interacting and transport, domain containing 1 [Source:MGI Symbol;Acc:MGI:1916278]
ENSMUSG00000026087.11	Mrpl30	244.076	242.993	238.065	2532	2510	2503	chr1	37890477	37898535	1757	+	protein_coding	ENSMUST00000027256.11;ENSMUST00000160082.2;ENSMUST00000161694.1;ENSMUST00000162513.1;ENSMUST00000193673.5;ENSMUST00000194857.5;ENSMUST00000195373.1	107734	mitochondrial ribosomal protein L30 [Source:MGI Symbol;Acc:MGI:1333820]
ENSMUSG00000061584.6	Lyg2	0	0	0	0	0	0	chr1	37905923	37916493	2564	-	protein_coding	ENSMUST00000078307.6	332427	lysozyme G-like 2 [Source:MGI Symbol;Acc:MGI:2685622]
ENSMUSG00000087374.1	Gm15457	0	0	0	0	0	0	chr1	37933596	37954136	3990	+	antisense	ENSMUST00000129513.1	-	predicted gene 15457 [Source:MGI Symbol;Acc:MGI:3705190]
ENSMUSG00000026085.11	Lyg1	0	0	0	0	0	0	chr1	37946736	37957759	800	-	protein_coding	ENSMUST00000027254.9;ENSMUST00000114894.1;ENSMUST00000144184.1	69541	lysozyme G-like 1 [Source:MGI Symbol;Acc:MGI:1916791]
ENSMUSG00000089141.1	Gm23409	0	0	0	0	0	0	chr1	37973967	37974203	237	+	misc_RNA	ENSMUST00000158516.1	-	predicted gene, 23409 [Source:MGI Symbol;Acc:MGI:5453186]
ENSMUSG00000058407.12	Txndc9	94.955	100.017	120.054	4225.92	4644.86	5491.58	chr1	37985189	37997893	3472	-	protein_coding	ENSMUST00000162031.7;ENSMUST00000192237.1;ENSMUST00000192960.5;ENSMUST00000193832.5;ENSMUST00000194692.1;ENSMUST00000194747.1;ENSMUST00000195032.5;ENSMUST00000195247.5	98258	thioredoxin domain containing 9 [Source:MGI Symbol;Acc:MGI:2138153]
ENSMUSG00000026083.12	Eif5b	22.945	24.122	23.621	3992.71	4201.67	4191.09	chr1	37998010	38055579	7797	+	protein_coding	ENSMUST00000027252.7;ENSMUST00000192548.5;ENSMUST00000193151.5;ENSMUST00000193806.5;ENSMUST00000195664.1	226982	eukaryotic translation initiation factor 5B [Source:MGI Symbol;Acc:MGI:2441772]
ENSMUSG00000026082.11	Rev1	35.464	20.812	31.599	3188.29	1893.33	2787.91	chr1	38052786	38129801	4262	-	protein_coding	ENSMUST00000027251.11;ENSMUST00000192594.5;ENSMUST00000192697.1;ENSMUST00000193008.1;ENSMUST00000193113.1;ENSMUST00000193472.1;ENSMUST00000193697.5;ENSMUST00000193922.1;ENSMUST00000194650.5;ENSMUST00000194815.5;ENSMUST00000195383.1	56210	REV1, DNA directed polymerase [Source:MGI Symbol;Acc:MGI:1929074]
ENSMUSG00000103804.1	Gm37062	0.204	0	0.098	2	0	1	chr1	38076295	38077305	701	-	sense_intronic	ENSMUST00000195028.1	-	predicted gene, 37062 [Source:MGI Symbol;Acc:MGI:5610290]
ENSMUSG00000102716.1	Gm5099	0	0	0	0	0	0	chr1	38132083	38159892	1848	+	lincRNA	ENSMUST00000194892.1	-	predicted gene 5099 [Source:MGI Symbol;Acc:MGI:3644917]
ENSMUSG00000037138.18	Aff3	5.308	1.781	3.816	801	313	675	chr1	38177326	38664955	6010	-	protein_coding	ENSMUST00000027250.13;ENSMUST00000039827.13;ENSMUST00000095027.8;ENSMUST00000134963.1;ENSMUST00000136641.2;ENSMUST00000238906.1	16764	AF4/FMR2 family, member 3 [Source:MGI Symbol;Acc:MGI:106927]
ENSMUSG00000085391.1	Gm16150	0	0	0	0	0	0	chr1	38235420	38246666	673	+	antisense	ENSMUST00000127620.1;ENSMUST00000133299.1	-	predicted gene 16150 [Source:MGI Symbol;Acc:MGI:3801827]
ENSMUSG00000085280.1	Gm16151	0	0	0	0	0	0	chr1	38307902	38311930	639	+	antisense	ENSMUST00000129696.1	-	predicted gene 16151 [Source:MGI Symbol;Acc:MGI:3801826]
ENSMUSG00000087131.7	Gm16152	0	0	0	0	0	0	chr1	38384949	38393974	1189	+	antisense	ENSMUST00000131663.1;ENSMUST00000143261.7	-	predicted gene 16152 [Source:MGI Symbol;Acc:MGI:3802058]
ENSMUSG00000102984.1	Gm34727	0	0	0	0	0	0	chr1	38487519	38488047	529	+	processed_pseudogene	ENSMUST00000195175.1	-	predicted gene, 34727 [Source:MGI Symbol;Acc:MGI:5593886]
ENSMUSG00000102541.1	Gm38135	0	0	0	0	0	0	chr1	38722620	38723121	502	+	processed_pseudogene	ENSMUST00000195068.1	-	predicted gene, 38135 [Source:MGI Symbol;Acc:MGI:5611363]
ENSMUSG00000103531.1	2610300A13Rik	0	0	0	0	0	0	chr1	38767184	38767686	503	+	TEC	ENSMUST00000192930.1	-	RIKEN cDNA 2610300A13 gene [Source:MGI Symbol;Acc:MGI:1917693]
ENSMUSG00000048814.11	Lonrf2	0.181	0.143	0.062	4	8	10	chr1	38793645	38836711	6932	-	protein_coding	ENSMUST00000039612.4;ENSMUST00000147695.8;ENSMUST00000191724.1	381338	LON peptidase N-terminal domain and ring finger 2 [Source:MGI Symbol;Acc:MGI:1920209]
ENSMUSG00000026080.13	Chst10	7.341	4.363	8.402	579	330	645	chr1	38863867	38898161	5522	-	protein_coding	ENSMUST00000027249.11;ENSMUST00000192175.1;ENSMUST00000192948.5;ENSMUST00000193435.5;ENSMUST00000193441.5;ENSMUST00000194361.5;ENSMUST00000194657.1;ENSMUST00000195731.1	98388	carbohydrate sulfotransferase 10 [Source:MGI Symbol;Acc:MGI:2138283]
ENSMUSG00000103647.1	Gm37707	0	0	0	0	0	0	chr1	38884754	38888072	325	+	antisense	ENSMUST00000195309.1	-	predicted gene, 37707 [Source:MGI Symbol;Acc:MGI:5610935]
ENSMUSG00000102447.1	Gm6621	0	0	0	0	0	0	chr1	38907945	38908716	772	+	processed_pseudogene	ENSMUST00000193251.1	-	predicted gene 6621 [Source:MGI Symbol;Acc:MGI:3647848]
ENSMUSG00000067604.8	Nms	0	0	0	0	0	0	chr1	38939149	38950276	1001	+	protein_coding	ENSMUST00000088029.7;ENSMUST00000160214.1	433292	neuromedin S [Source:MGI Symbol;Acc:MGI:3583618]
ENSMUSG00000026078.10	Pdcl3	133.861	127.072	130.48	2941	2979	2985	chr1	38985608	38997238	3914	+	protein_coding	ENSMUST00000027247.10;ENSMUST00000193073.1;ENSMUST00000193489.1;ENSMUST00000194552.1	68833	phosducin-like 3 [Source:MGI Symbol;Acc:MGI:1916083]
ENSMUSG00000103046.1	Gm37309	0.15	0.024	0	6	1	0	chr1	38992678	38994316	1639	+	TEC	ENSMUST00000194994.1	-	predicted gene, 37309 [Source:MGI Symbol;Acc:MGI:5610537]
ENSMUSG00000104188.1	Gm37821	0	0	0	0	0	0	chr1	39048648	39057637	1843	-	lincRNA	ENSMUST00000195476.1	-	predicted gene, 37821 [Source:MGI Symbol;Acc:MGI:5611049]
ENSMUSG00000103182.1	Gm37091	0	0	0	0	0	0	chr1	39081252	39083338	2087	-	TEC	ENSMUST00000195455.1	-	predicted gene, 37091 [Source:MGI Symbol;Acc:MGI:5610319]
ENSMUSG00000098833.1	Mir6349	0	0	0	0	0	0	chr1	39186896	39186992	97	-	miRNA	ENSMUST00000184059.1	-	microRNA 6349 [Source:MGI Symbol;Acc:MGI:5530940]
ENSMUSG00000026077.15	Npas2	0.008	0	0	1	0	0	chr1	39193731	39363236	4236	+	protein_coding	ENSMUST00000056815.8;ENSMUST00000172825.1;ENSMUST00000173050.7	18143	neuronal PAS domain protein 2 [Source:MGI Symbol;Acc:MGI:109232]
ENSMUSG00000092553.1	Gm20428	0	0	0	0	0	0	chr1	39276283	39276565	283	-	processed_pseudogene	ENSMUST00000174365.1	-	predicted gene 20428 [Source:MGI Symbol;Acc:MGI:5141893]
ENSMUSG00000092563.1	Gm3617	0.133	0	0.123	1.03	0	1	chr1	39314899	39315453	555	+	processed_pseudogene	ENSMUST00000173076.1	-	predicted gene 3617 [Source:MGI Symbol;Acc:MGI:3781793]
ENSMUSG00000073702.11	Rpl31	1100.59	1059.82	1120.89	10079.4	9708.75	10437.6	chr1	39367842	39371911	1049	+	protein_coding	ENSMUST00000086535.11;ENSMUST00000178079.7;ENSMUST00000179954.7;ENSMUST00000191855.1;ENSMUST00000194746.5;ENSMUST00000195123.5	114641	ribosomal protein L31 [Source:MGI Symbol;Acc:MGI:2149632]
ENSMUSG00000003134.10	Tbc1d8	3.37	4.55	5.256	433.78	583.46	695.41	chr1	39371492	39478755	4451	-	protein_coding	ENSMUST00000054462.10;ENSMUST00000192099.1;ENSMUST00000192531.5;ENSMUST00000193823.1;ENSMUST00000195854.1	54610	TBC1 domain family, member 8 [Source:MGI Symbol;Acc:MGI:1927225]
ENSMUSG00000102607.1	Gm37265	0	0	0	0	0	0	chr1	39419048	39419932	885	-	TEC	ENSMUST00000191698.1	-	predicted gene, 37265 [Source:MGI Symbol;Acc:MGI:5610493]
ENSMUSG00000065629.2	Gm24826	0	0	0	0	0	0	chr1	39519533	39519747	215	+	snoRNA	ENSMUST00000083695.2	-	predicted gene, 24826 [Source:MGI Symbol;Acc:MGI:5454603]
ENSMUSG00000104827.1	Gm24826	0	0	0	0	0	0	chr1	39519533	39519748	216	+	snoRNA	ENSMUST00000197298.1	-	predicted gene, 24826 [Source:MGI Symbol;Acc:MGI:5454603]
ENSMUSG00000003135.15	Cnot11	56.092	57.679	62.094	4597	4818	5236	chr1	39534992	39546889	3482	+	protein_coding	ENSMUST00000003219.13;ENSMUST00000160145.1;ENSMUST00000161515.7;ENSMUST00000195567.1	52846	CCR4-NOT transcription complex, subunit 11 [Source:MGI Symbol;Acc:MGI:106580]
ENSMUSG00000085894.1	Gm15832	0.057	0.055	0.027	2.22	2.19	1.07	chr1	39547570	39552002	1832	-	processed_transcript	ENSMUST00000146314.1	-	predicted gene 15832 [Source:MGI Symbol;Acc:MGI:3834078]
ENSMUSG00000077704.1	Snord89	0	0	0	0	0	0	chr1	39548745	39548854	110	-	snoRNA	ENSMUST00000104516.1	-	small nucleolar RNA, C/D box 89 [Source:MGI Symbol;Acc:MGI:3819562]
ENSMUSG00000048234.13	Rnf149	53.51	63.64	56.167	2890.78	3416.81	3033.93	chr1	39551296	39577405	2492	-	protein_coding	ENSMUST00000062525.10;ENSMUST00000153381.1;ENSMUST00000195136.1;ENSMUST00000195705.1	67702	ring finger protein 149 [Source:MGI Symbol;Acc:MGI:2677438]
ENSMUSG00000064936.1	Gm23722	0	0	0	0	0	0	chr1	39573746	39573875	130	-	snoRNA	ENSMUST00000083002.1	-	predicted gene, 23722 [Source:MGI Symbol;Acc:MGI:5453499]
ENSMUSG00000102471.1	Gm5100	0.115	0.112	0.117	1.01	1.02	1.09	chr1	39597417	39598005	589	-	processed_pseudogene	ENSMUST00000195631.1	-	predicted gene 5100 [Source:MGI Symbol;Acc:MGI:3644919]
ENSMUSG00000050967.5	Creg2	0.164	0.069	0.069	27.51	11.79	12	chr1	39618406	39651474	6091	-	protein_coding	ENSMUST00000053355.5	263764	cellular repressor of E1A-stimulated genes 2 [Source:MGI Symbol;Acc:MGI:1928333]
ENSMUSG00000097083.1	D930019O06Rik	0.036	0.022	0	3.49	2.21	0	chr1	39650176	39657390	3663	+	antisense	ENSMUST00000181841.1	-	RIKEN cDNA D930019O06 [Source:MGI Symbol;Acc:MGI:3043219]
ENSMUSG00000057173.8	Rfx8	0.056	0.44	0.036	3	24	2	chr1	39665301	39720997	2008	-	protein_coding	ENSMUST00000126760.1;ENSMUST00000151913.2	619289	regulatory factor X 8 [Source:MGI Symbol;Acc:MGI:3588206]
ENSMUSG00000091937.3	Gm3646	0	0	0	0	0	0	chr1	39804148	39805332	352	-	protein_coding	ENSMUST00000171319.3	100042065	predicted gene 3646 [Source:MGI Symbol;Acc:MGI:3781822]
ENSMUSG00000101634.6	1700066B17Rik	0	0	0	0	0	0	chr1	39839175	39847334	675	-	lincRNA	ENSMUST00000186683.1;ENSMUST00000187091.6;ENSMUST00000191299.6	-	RIKEN cDNA 1700066B17 gene [Source:MGI Symbol;Acc:MGI:1920676]
ENSMUSG00000026074.15	Map4k4	15.855	34.296	23.826	1481	2805	2188	chr1	39900913	40026310	5782	+	protein_coding	ENSMUST00000163854.8;ENSMUST00000168431.6;ENSMUST00000191657.1;ENSMUST00000191761.5;ENSMUST00000191865.1;ENSMUST00000191964.1;ENSMUST00000192194.1;ENSMUST00000192355.5;ENSMUST00000192509.5;ENSMUST00000192884.1;ENSMUST00000193514.6;ENSMUST00000193661.1;ENSMUST00000193682.5;ENSMUST00000194163.1;ENSMUST00000195259.5;ENSMUST00000195356.1;ENSMUST00000195636.5;ENSMUST00000195860.5	26921	mitogen-activated protein kinase kinase kinase kinase 4 [Source:MGI Symbol;Acc:MGI:1349394]
ENSMUSG00000102985.1	4930456G14Rik	0	0	0	0	0	0	chr1	40049039	40050368	1330	-	TEC	ENSMUST00000193054.1	-	RIKEN cDNA 4930456G14 gene [Source:MGI Symbol;Acc:MGI:1921928]
ENSMUSG00000026073.13	Il1r2	0.462	0.383	0.473	16	9	17	chr1	40074079	40125231	1419	+	protein_coding	ENSMUST00000027243.12;ENSMUST00000191671.5;ENSMUST00000194913.1;ENSMUST00000195770.1	16178	interleukin 1 receptor, type II [Source:MGI Symbol;Acc:MGI:96546]
ENSMUSG00000097899.2	Gm16894	0	0	0	0	0	0	chr1	40076228	40085851	842	-	antisense	ENSMUST00000181756.2	-	predicted gene, 16894 [Source:MGI Symbol;Acc:MGI:4439818]
ENSMUSG00000102975.1	Gm37347	0	0	0	0	0	0	chr1	40088511	40091581	3071	+	TEC	ENSMUST00000193969.1	-	predicted gene, 37347 [Source:MGI Symbol;Acc:MGI:5610575]
ENSMUSG00000026072.12	Il1r1	0.092	0	0.089	12	0	12	chr1	40225080	40317257	5819	+	protein_coding	ENSMUST00000027241.10;ENSMUST00000114795.2;ENSMUST00000195402.1	16177	interleukin 1 receptor, type I [Source:MGI Symbol;Acc:MGI:96545]
ENSMUSG00000103560.1	Gm38070	0	0	0	0	0	0	chr1	40238020	40244499	6480	+	TEC	ENSMUST00000191850.1	-	predicted gene, 38070 [Source:MGI Symbol;Acc:MGI:5611298]
ENSMUSG00000070942.8	Il1rl2	0.311	0.155	0.131	25	6	6	chr1	40324610	40367562	3908	+	protein_coding	ENSMUST00000095020.8;ENSMUST00000192551.1;ENSMUST00000193388.1;ENSMUST00000194296.5	107527	interleukin 1 receptor-like 2 [Source:MGI Symbol;Acc:MGI:1913107]
ENSMUSG00000103230.1	Gm17970	0	0	0	0	0	0	chr1	40353852	40354536	685	+	processed_pseudogene	ENSMUST00000192199.1	-	predicted gene, 17970 [Source:MGI Symbol;Acc:MGI:5010155]
ENSMUSG00000026069.15	Il1rl1	0	0	0	0	0	0	chr1	40429570	40465415	5302	+	protein_coding	ENSMUST00000053043.7;ENSMUST00000097772.9;ENSMUST00000173514.7;ENSMUST00000173881.7;ENSMUST00000174335.7	17082	interleukin 1 receptor-like 1 [Source:MGI Symbol;Acc:MGI:98427]
ENSMUSG00000026070.15	Il18r1	0	0	0	0	0	0	chr1	40465552	40500854	4158	+	protein_coding	ENSMUST00000087983.7;ENSMUST00000108044.3;ENSMUST00000167723.7;ENSMUST00000193391.5;ENSMUST00000193793.5;ENSMUST00000195684.5	16182	interleukin 18 receptor 1 [Source:MGI Symbol;Acc:MGI:105383]
ENSMUSG00000026068.11	Il18rap	0	0	0	0	0	0	chr1	40515362	40551705	4889	+	protein_coding	ENSMUST00000027237.11;ENSMUST00000159724.1;ENSMUST00000160468.1;ENSMUST00000163057.7	16174	interleukin 18 receptor accessory protein [Source:MGI Symbol;Acc:MGI:1338888]
ENSMUSG00000104441.1	Gm35801	0	0	0	0	0	0	chr1	40572188	40580662	479	-	antisense	ENSMUST00000193927.1;ENSMUST00000194262.1	-	predicted gene, 35801 [Source:MGI Symbol;Acc:MGI:5594960]
ENSMUSG00000026065.8	Slc9a4	0	0	0	0	0	0	chr1	40580081	40630725	3962	+	protein_coding	ENSMUST00000027233.8;ENSMUST00000192454.1;ENSMUST00000192849.1;ENSMUST00000193371.1	110895	solute carrier family 9 (sodium/hydrogen exchanger), member 4 [Source:MGI Symbol;Acc:MGI:105074]
ENSMUSG00000102676.1	Gm37435	0	0	0	0	0	0	chr1	40582895	40586841	3947	-	TEC	ENSMUST00000192078.1	-	predicted gene, 37435 [Source:MGI Symbol;Acc:MGI:5610663]
ENSMUSG00000026062.12	Slc9a2	0.064	0.21	0.16	9	24	23	chr1	40680574	40769273	5019	+	protein_coding	ENSMUST00000027231.12;ENSMUST00000192294.1;ENSMUST00000192345.1	226999	solute carrier family 9 (sodium/hydrogen exchanger), member 2 [Source:MGI Symbol;Acc:MGI:105075]
ENSMUSG00000103679.1	Gm37623	0	0	0	0	0	0	chr1	40691442	40697636	803	-	antisense	ENSMUST00000193691.1	-	predicted gene, 37623 [Source:MGI Symbol;Acc:MGI:5610851]
ENSMUSG00000103270.1	Gm37915	0.021	0.174	0.018	1.84	15.51	1.61	chr1	40771385	40785343	3261	+	antisense	ENSMUST00000195134.1	-	predicted gene, 37915 [Source:MGI Symbol;Acc:MGI:5611143]
ENSMUSG00000041945.12	Mfsd9	2.105	2.227	0.376	180.16	198.49	33.39	chr1	40772038	40790687	3311	-	protein_coding	ENSMUST00000039672.5;ENSMUST00000131390.7;ENSMUST00000144385.1	211798	major facilitator superfamily domain containing 9 [Source:MGI Symbol;Acc:MGI:2443548]
ENSMUSG00000079588.3	Tmem182	0	0	0	0	0	0	chr1	40805601	40856887	2716	+	protein_coding	ENSMUST00000114765.3	381339	transmembrane protein 182 [Source:MGI Symbol;Acc:MGI:1923725]
ENSMUSG00000094136.2	Gm5973	0	0	0	0	0	0	chr1	40863737	40864232	496	-	processed_pseudogene	ENSMUST00000178542.2	-	predicted gene 5973 [Source:MGI Symbol;Acc:MGI:3646541]
ENSMUSG00000104072.1	4930448I06Rik	0	0	0	0	0	0	chr1	41167587	41181252	546	-	lincRNA	ENSMUST00000194002.1	-	RIKEN cDNA 4930448I06 gene [Source:MGI Symbol;Acc:MGI:1922147]
ENSMUSG00000100185.1	Gm28634	0	0	0	0	0	0	chr1	41526931	41529543	2613	-	lincRNA	ENSMUST00000191087.1	-	predicted gene 28634 [Source:MGI Symbol;Acc:MGI:5579340]
ENSMUSG00000100832.1	Gm29260	0	0	0	0	0	0	chr1	41781808	41939560	2759	+	lincRNA	ENSMUST00000186391.1;ENSMUST00000187227.1	-	predicted gene 29260 [Source:MGI Symbol;Acc:MGI:5579966]
ENSMUSG00000100178.1	Gm5267	0	0	0	0	0	0	chr1	42103289	42104333	1045	+	processed_pseudogene	ENSMUST00000191574.1	-	predicted gene 5267 [Source:MGI Symbol;Acc:MGI:3643178]
ENSMUSG00000101877.1	Gm8176	0	0	0	0	0	0	chr1	42179290	42180388	1099	-	processed_pseudogene	ENSMUST00000191297.1	-	predicted gene 8176 [Source:MGI Symbol;Acc:MGI:3646477]
ENSMUSG00000053640.2	Gm9915	0	0	0	0	0	0	chr1	42229726	42231108	1383	+	lincRNA	ENSMUST00000066196.1;ENSMUST00000188087.1	-	predicted gene 9915 [Source:MGI Symbol;Acc:MGI:3641924]
ENSMUSG00000101919.1	Gm29664	0	0	0	0	0	0	chr1	42238233	42238695	463	-	lincRNA	ENSMUST00000191125.1	-	predicted gene 29664 [Source:MGI Symbol;Acc:MGI:5580370]
ENSMUSG00000101299.2	Gm28175	0	0	0	0	0	0	chr1	42261855	42304412	1477	+	lincRNA	ENSMUST00000189138.1;ENSMUST00000209336.1	-	predicted gene 28175 [Source:MGI Symbol;Acc:MGI:5578881]
ENSMUSG00000100180.1	Gm28140	0	0	0	0	0	0	chr1	42324590	42355937	1271	-	lincRNA	ENSMUST00000190148.1	-	predicted gene 28140 [Source:MGI Symbol;Acc:MGI:5578846]
ENSMUSG00000103106.1	Gm37047	0	0	0	0	0	0	chr1	42491813	42495663	533	+	TEC	ENSMUST00000191992.1	-	predicted gene, 37047 [Source:MGI Symbol;Acc:MGI:5610275]
ENSMUSG00000060424.14	Pantr1	0	0	0.34	0	0	1	chr1	42590782	42694842	2085	-	lincRNA	ENSMUST00000078844.7;ENSMUST00000176052.7;ENSMUST00000176154.2;ENSMUST00000176977.7;ENSMUST00000177136.2;ENSMUST00000180689.7;ENSMUST00000181593.7;ENSMUST00000181660.7;ENSMUST00000181725.7;ENSMUST00000185599.1;ENSMUST00000186656.6;ENSMUST00000188153.6	-	POU domain, class 3, transcription factor 3 adjacent noncoding transcript 1 [Source:MGI Symbol;Acc:MGI:1913547]
ENSMUSG00000104199.1	4930420N18Rik	0	0	0	0	0	0	chr1	42651726	42652401	676	+	TEC	ENSMUST00000191831.1	-	RIKEN cDNA 4930420N18 gene [Source:MGI Symbol;Acc:MGI:1921202]
ENSMUSG00000045515.4	Pou3f3	0.033	0.037	0	6	7	0	chr1	42694925	42703176	7409	+	protein_coding	ENSMUST00000054883.3;ENSMUST00000239323.1	18993	POU domain, class 3, transcription factor 3 [Source:MGI Symbol;Acc:MGI:102564]
ENSMUSG00000093436.6	Gm20646	0	0	0	0	0	0	chr1	42694925	42744791	1316	+	sense_overlapping	ENSMUST00000176807.2;ENSMUST00000199521.4	-	predicted gene 20646 [Source:MGI Symbol;Acc:MGI:5313093]
ENSMUSG00000097063.3	Pantr2	0	0	0	0	0	0	chr1	42707061	42713454	981	-	processed_transcript	ENSMUST00000180589.1;ENSMUST00000192894.1	-	POU domain, class 3, transcription factor 3 adjacent noncoding transcript 2 [Source:MGI Symbol;Acc:MGI:1913870]
ENSMUSG00000099784.1	Dalir	0	0	0	0	0	0	chr1	42750712	42752881	2170	+	lincRNA	ENSMUST00000188773.1	-	DNMT1 associated long intergenic non-coding RNA [Source:MGI Symbol;Acc:MGI:5579231]
ENSMUSG00000060679.14	Mrps9	76.037	70.965	73.016	2540	2371	2520	chr1	42851233	42905683	2421	+	protein_coding	ENSMUST00000057208.12;ENSMUST00000185376.6;ENSMUST00000185523.6;ENSMUST00000187414.1;ENSMUST00000188174.6;ENSMUST00000201108.3;ENSMUST00000202358.1	69527	mitochondrial ribosomal protein S9 [Source:MGI Symbol;Acc:MGI:1916777]
ENSMUSG00000077448.1	Gm23126	0	0	0	0	0	0	chr1	42866685	42866818	134	-	snoRNA	ENSMUST00000104260.1	-	predicted gene, 23126 [Source:MGI Symbol;Acc:MGI:5452903]
ENSMUSG00000041907.9	Gpr45	0.653	0	0.118	24	0	6	chr1	42952872	43035456	3776	+	protein_coding	ENSMUST00000114761.1;ENSMUST00000179655.1;ENSMUST00000179766.2;ENSMUST00000187998.1;ENSMUST00000188621.1	93690	G protein-coupled receptor 45 [Source:MGI Symbol;Acc:MGI:2135882]
ENSMUSG00000089088.1	Gm24001	0	0	0	0	0	0	chr1	43036845	43036929	85	+	miRNA	ENSMUST00000158463.1	-	predicted gene, 24001 [Source:MGI Symbol;Acc:MGI:5453778]
ENSMUSG00000070939.9	Tgfbrap1	4.643	5.4	6.391	477	482.48	561	chr1	43047200	43098637	5607	-	protein_coding	ENSMUST00000095014.7;ENSMUST00000186694.6;ENSMUST00000187525.1;ENSMUST00000187872.1;ENSMUST00000188598.1;ENSMUST00000188728.1;ENSMUST00000189010.1;ENSMUST00000190427.6	73122	transforming growth factor, beta receptor associated protein 1 [Source:MGI Symbol;Acc:MGI:2447427]
ENSMUSG00000100269.1	Gm28782	0	0	0	0	0	0	chr1	43056267	43057134	414	+	antisense	ENSMUST00000185980.1	-	predicted gene 28782 [Source:MGI Symbol;Acc:MGI:5579488]
ENSMUSG00000041878.3	8430432A02Rik	0.267	0.355	0	7	9.52	0	chr1	43092588	43093835	1248	+	antisense	ENSMUST00000039080.3	-	RIKEN cDNA 8430432A02 gene [Source:MGI Symbol;Acc:MGI:1918774]
ENSMUSG00000010290.7	AI597479	13.668	14.098	11.783	1193	1255	1060	chr1	43098710	43115947	3458	+	protein_coding	ENSMUST00000010434.7	98404	expressed sequence AI597479 [Source:MGI Symbol;Acc:MGI:2138299]
ENSMUSG00000008136.14	Fhl2	5.011	9.104	5.273	196	365	214	chr1	43123074	43196984	1563	-	protein_coding	ENSMUST00000008280.13;ENSMUST00000185893.1;ENSMUST00000187357.1	14200	four and a half LIM domains 2 [Source:MGI Symbol;Acc:MGI:1338762]
ENSMUSG00000094497.1	Gm8210	774.901	750.428	728.873	4636.75	4627.32	4614.65	chr1	43189156	43189638	483	+	processed_pseudogene	ENSMUST00000178557.1	-	predicted pseudogene 8210 [Source:MGI Symbol;Acc:MGI:3643593]
ENSMUSG00000099576.1	Gm29040	0	0	0	0	0	0	chr1	43250156	43302925	1188	-	lincRNA	ENSMUST00000189899.1	-	predicted gene 29040 [Source:MGI Symbol;Acc:MGI:5579746]
ENSMUSG00000099694.1	Gm29610	0	0	0	0	0	0	chr1	43270683	43271135	453	+	processed_pseudogene	ENSMUST00000187749.1	-	predicted gene 29610 [Source:MGI Symbol;Acc:MGI:5580316]
ENSMUSG00000101923.1	Gm29041	0	0	0	0	0	0	chr1	43409584	43409963	380	+	processed_pseudogene	ENSMUST00000189199.1	-	predicted gene 29041 [Source:MGI Symbol;Acc:MGI:5579747]
ENSMUSG00000066877.11	Nck2	13.728	18	16.449	1017	1367	1239	chr1	43444579	43570515	2772	+	protein_coding	ENSMUST00000086421.8;ENSMUST00000114744.2;ENSMUST00000124817.1;ENSMUST00000136648.7;ENSMUST00000187435.6;ENSMUST00000202540.1	17974	non-catalytic region of tyrosine kinase adaptor protein 2 [Source:MGI Symbol;Acc:MGI:1306821]
ENSMUSG00000103422.1	Gm37536	0	0	0	0	0	0	chr1	43488447	43490937	2491	+	TEC	ENSMUST00000194710.1	-	predicted gene, 37536 [Source:MGI Symbol;Acc:MGI:5610764]
ENSMUSG00000103945.1	Gm38228	0.14	0.275	0.101	4	8	3	chr1	43560273	43561565	1293	+	TEC	ENSMUST00000193169.1	-	predicted gene, 38228 [Source:MGI Symbol;Acc:MGI:5611456]
ENSMUSG00000026051.8	Ecrg4	0.162	0	0.207	3	0	4	chr1	43730602	43742578	902	+	protein_coding	ENSMUST00000027217.8	78896	ECRG4 augurin precursor [Source:MGI Symbol;Acc:MGI:1926146]
ENSMUSG00000100764.1	Gm29155	0	0	0	0	0	0	chr1	43741961	43743895	269	-	antisense	ENSMUST00000185910.1;ENSMUST00000186289.1	-	predicted gene 29155 [Source:MGI Symbol;Acc:MGI:5579861]
ENSMUSG00000100635.1	Gm29157	0.108	0	0	1	0	0	chr1	43742915	43743526	612	+	lincRNA	ENSMUST00000188753.1	-	predicted gene 29157 [Source:MGI Symbol;Acc:MGI:5579863]
ENSMUSG00000100480.1	Gm29156	0	0	0	0	0	0	chr1	43745784	43746282	499	-	lincRNA	ENSMUST00000187764.1	-	predicted gene 29156 [Source:MGI Symbol;Acc:MGI:5579862]
ENSMUSG00000057363.12	Uxs1	6.256	10.701	6.955	240.54	456.07	266.28	chr1	43746966	43827800	4620	-	protein_coding	ENSMUST00000076997.12;ENSMUST00000126008.7;ENSMUST00000128261.1;ENSMUST00000134860.7;ENSMUST00000136179.7;ENSMUST00000136704.1;ENSMUST00000139451.7;ENSMUST00000153317.5	67883	UDP-glucuronate decarboxylase 1 [Source:MGI Symbol;Acc:MGI:1915133]
ENSMUSG00000090243.1	Gm16103	1.013	0.869	0.619	31.43	27.65	20	chr1	43785910	43787188	1279	+	processed_pseudogene	ENSMUST00000163003.1	-	predicted gene 16103 [Source:MGI Symbol;Acc:MGI:3802086]
ENSMUSG00000100701.1	Gm19587	0.733	0.273	0.371	5.61	2.15	3	chr1	43888051	43888595	545	+	processed_pseudogene	ENSMUST00000191395.1	-	predicted gene, 19587 [Source:MGI Symbol;Acc:MGI:5011772]
ENSMUSG00000101395.1	Gm8241	0	0	0	0	0	0	chr1	43898294	43899109	816	+	processed_pseudogene	ENSMUST00000189286.1	-	predicted gene 8241 [Source:MGI Symbol;Acc:MGI:3647219]
ENSMUSG00000088848.1	Gm26352	0	0	0	0	0	0	chr1	43902928	43903052	125	+	snoRNA	ENSMUST00000158223.1	-	predicted gene, 26352 [Source:MGI Symbol;Acc:MGI:5456129]
ENSMUSG00000095757.1	Gm24180	0	0	0	0	0	0	chr1	43918777	43918886	110	-	miRNA	ENSMUST00000179961.1	-	predicted gene, 24180 [Source:MGI Symbol;Acc:MGI:5453957]
ENSMUSG00000041763.14	Tpp2	41.66	49.94	52.285	4474	5427	5610	chr1	43933647	44003000	4994	+	protein_coding	ENSMUST00000087933.9;ENSMUST00000185579.6;ENSMUST00000186028.1;ENSMUST00000186441.1;ENSMUST00000187115.1;ENSMUST00000188302.6;ENSMUST00000188313.6;ENSMUST00000189388.6;ENSMUST00000190207.1;ENSMUST00000190401.6	22019	tripeptidyl peptidase II [Source:MGI Symbol;Acc:MGI:102724]
ENSMUSG00000047343.4	Mettl21c	0.023	0.011	0	2	1	0	chr1	44009408	44020034	3482	-	protein_coding	ENSMUST00000061421.3;ENSMUST00000159881.1;ENSMUST00000162750.1	433294	methyltransferase like 21C [Source:MGI Symbol;Acc:MGI:3611450]
ENSMUSG00000090106.1	Gm15838	0	0	0	0	0	0	chr1	44018470	44018649	180	-	processed_pseudogene	ENSMUST00000161575.1	-	predicted gene 15838 [Source:MGI Symbol;Acc:MGI:3801943]
ENSMUSG00000091844.2	Gm8251	0	0.018	0	0	9	0	chr1	44055872	44079746	20036	-	protein_coding	ENSMUST00000168641.1;ENSMUST00000238662.1	-	predicted gene 8251 [Source:MGI Symbol;Acc:MGI:3647616]
ENSMUSG00000026049.11	Tex30	123.99	107.539	102.832	2354	2101	2078	chr1	44086613	44102441	1360	-	protein_coding	ENSMUST00000027215.11;ENSMUST00000125540.1;ENSMUST00000127923.7;ENSMUST00000128190.7;ENSMUST00000129702.1;ENSMUST00000133677.7;ENSMUST00000143327.1;ENSMUST00000147571.7;ENSMUST00000147661.7;ENSMUST00000149502.7;ENSMUST00000150911.7;ENSMUST00000152239.7;ENSMUST00000156392.7	75623	testis expressed 30 [Source:MGI Symbol;Acc:MGI:1922873]
ENSMUSG00000101104.6	Gm29247	0	0	0	0	0	0	chr1	44091463	44110790	571	-	processed_transcript	ENSMUST00000134195.2;ENSMUST00000148542.7	-	predicted gene 29247 [Source:MGI Symbol;Acc:MGI:5579953]
ENSMUSG00000026047.13	Poglut2	27.222	36.298	28.079	1576	2124	1686	chr1	44106546	44118808	2359	-	protein_coding	ENSMUST00000027213.13;ENSMUST00000065767.8;ENSMUST00000141125.7;ENSMUST00000149665.1;ENSMUST00000152643.1	72050	protein O-glucosyltransferase 2 [Source:MGI Symbol;Acc:MGI:1919300]
ENSMUSG00000041684.11	Bivm	18.327	17.747	16.28	1127	1223	914	chr1	44118957	44144770	3570	+	protein_coding	ENSMUST00000035991.7;ENSMUST00000114709.2;ENSMUST00000129068.1;ENSMUST00000138521.7;ENSMUST00000155917.7;ENSMUST00000186280.1	246229	basic, immunoglobulin-like variable motif containing [Source:MGI Symbol;Acc:MGI:2179809]
ENSMUSG00000026048.16	Ercc5	23.645	25.79	21.015	2355	2599	1819	chr1	44147744	44181260	4239	+	protein_coding	ENSMUST00000027214.3;ENSMUST00000131177.7;ENSMUST00000137380.7;ENSMUST00000139510.7;ENSMUST00000145406.1;ENSMUST00000155862.1;ENSMUST00000188376.1	22592	excision repair cross-complementing rodent repair deficiency, complementation group 5 [Source:MGI Symbol;Acc:MGI:103582]
ENSMUSG00000046828.3	Mettl21e	0	0	0	0	0	0	chr1	44204070	44218961	3211	-	protein_coding	ENSMUST00000054801.3;ENSMUST00000150062.1	403183	methyltransferase like 21E [Source:MGI Symbol;Acc:MGI:2685837]
ENSMUSG00000089703.1	Gm15833	0	0	0	0	0	0	chr1	44212162	44213118	957	+	processed_pseudogene	ENSMUST00000161563.1	-	predicted gene 15833 [Source:MGI Symbol;Acc:MGI:3801794]
ENSMUSG00000100966.1	Gm5700	0	0	0	0	0	0	chr1	44330048	44331036	989	-	processed_pseudogene	ENSMUST00000191483.1	-	predicted gene 5700 [Source:MGI Symbol;Acc:MGI:3649023]
ENSMUSG00000100769.1	Gm28893	0	0	0	0	0	0	chr1	44392809	44394447	1108	+	processed_transcript	ENSMUST00000190951.1	-	predicted gene 28893 [Source:MGI Symbol;Acc:MGI:5579599]
ENSMUSG00000101567.1	Txn-ps1	6.841	5.743	3.056	15.04	13.02	7.02	chr1	44463923	44464231	309	-	processed_pseudogene	ENSMUST00000186385.1	-	thioredoxin, pseudogene 1 [Source:MGI Symbol;Acc:MGI:98875]
ENSMUSG00000056870.9	Gulp1	6.55	8.571	7.613	347	486	430	chr1	44551511	44796838	3138	+	protein_coding	ENSMUST00000074525.9;ENSMUST00000159555.7;ENSMUST00000160854.7;ENSMUST00000161066.7;ENSMUST00000161793.1;ENSMUST00000162600.1	70676	GULP, engulfment adaptor PTB domain containing 1 [Source:MGI Symbol;Acc:MGI:1920407]
ENSMUSG00000102319.1	Gm37626	0	0	0	0	0	0	chr1	44560885	44565447	4563	+	TEC	ENSMUST00000194332.1	-	predicted gene, 37626 [Source:MGI Symbol;Acc:MGI:5610854]
ENSMUSG00000089877.1	Gm16102	0	0	0	0	0	0	chr1	44644279	44644698	420	+	processed_pseudogene	ENSMUST00000160955.1	-	predicted gene 16102 [Source:MGI Symbol;Acc:MGI:3802041]
ENSMUSG00000101701.1	4930521E06Rik	0	0	0	0	0	0	chr1	44739676	44744949	905	-	antisense	ENSMUST00000186732.1	-	RIKEN cDNA 4930521E06 gene [Source:MGI Symbol;Acc:MGI:1922316]
ENSMUSG00000103071.1	Gm38110	0	0	0	0	0	0	chr1	44756942	44758492	1551	+	TEC	ENSMUST00000194594.1	-	predicted gene, 38110 [Source:MGI Symbol;Acc:MGI:5611338]
ENSMUSG00000100434.1	Gm3489	0	0	0	0	0	0	chr1	44839171	44839698	528	+	processed_pseudogene	ENSMUST00000190083.1	-	predicted gene 3489 [Source:MGI Symbol;Acc:MGI:3781666]
ENSMUSG00000100013.1	Gm19480	0	0	0	0	0	0	chr1	44873486	44874152	667	-	processed_pseudogene	ENSMUST00000185547.1	-	predicted gene, 19480 [Source:MGI Symbol;Acc:MGI:5011665]
ENSMUSG00000101251.1	Gm3496	0	0	0	0	0	0	chr1	44924149	44924893	745	-	processed_pseudogene	ENSMUST00000188283.1	-	predicted gene 3496 [Source:MGI Symbol;Acc:MGI:3781673]
ENSMUSG00000101937.1	Gm5268	0	0	0.064	0	0	1.01	chr1	45178067	45179006	940	+	processed_pseudogene	ENSMUST00000189212.1	-	predicted gene 5268 [Source:MGI Symbol;Acc:MGI:3646790]
ENSMUSG00000026043.18	Col3a1	0.006	0.359	0.37	1	58	60	chr1	45311538	45349706	5564	+	protein_coding	ENSMUST00000087883.12;ENSMUST00000123204.1;ENSMUST00000129611.1;ENSMUST00000185687.1;ENSMUST00000186021.1;ENSMUST00000189818.1;ENSMUST00000190943.1	12825	collagen, type III, alpha 1 [Source:MGI Symbol;Acc:MGI:88453]
ENSMUSG00000105211.1	Gm47302	0	0	0	0	0	0	chr1	45311673	45311813	141	+	miRNA	ENSMUST00000198698.1	-	predicted gene, 47302 [Source:MGI Symbol;Acc:MGI:6096169]
ENSMUSG00000026042.16	Col5a2	0.25	0.224	0.256	43	42	48	chr1	45374321	45503282	6625	-	protein_coding	ENSMUST00000086430.4;ENSMUST00000131535.1;ENSMUST00000134681.7;ENSMUST00000150143.1	12832	collagen, type V, alpha 2 [Source:MGI Symbol;Acc:MGI:88458]
ENSMUSG00000104476.1	Gm38211	0	0	0	0	0	0	chr1	45485836	45493052	7217	-	TEC	ENSMUST00000192814.1	-	predicted gene, 38211 [Source:MGI Symbol;Acc:MGI:5611439]
ENSMUSG00000100218.1	Gm8296	0	0	0	0	0	0	chr1	45513532	45514055	524	-	processed_pseudogene	ENSMUST00000185597.1	-	predicted gene 8296 [Source:MGI Symbol;Acc:MGI:3648466]
ENSMUSG00000100361.1	Gm7063	0	0	0	0	0	0	chr1	45519774	45520754	981	-	processed_pseudogene	ENSMUST00000186840.1	-	predicted gene 7063 [Source:MGI Symbol;Acc:MGI:3644583]
ENSMUSG00000100894.1	Gm8304	0	0	0	0	0	0	chr1	45602026	45602753	584	+	processed_pseudogene	ENSMUST00000185744.1	-	predicted gene 8304 [Source:MGI Symbol;Acc:MGI:3646945]
ENSMUSG00000095121.1	Gm23216	0	0	0	0	0	0	chr1	45685456	45685562	107	-	snRNA	ENSMUST00000179545.1	-	predicted gene, 23216 [Source:MGI Symbol;Acc:MGI:5452993]
ENSMUSG00000065255.1	Gm23974	0	0	0	0	0	0	chr1	45746895	45747025	131	+	snoRNA	ENSMUST00000083321.1	-	predicted gene, 23974 [Source:MGI Symbol;Acc:MGI:5453751]
ENSMUSG00000100843.1	Gm8307	0	0	0	0	0	0	chr1	45768337	45769486	1150	+	processed_pseudogene	ENSMUST00000187682.1	-	predicted gene 8307 [Source:MGI Symbol;Acc:MGI:3646941]
ENSMUSG00000087764.1	Gm23984	0	0	0	0	0	0	chr1	45772962	45773164	203	+	ribozyme	ENSMUST00000157139.1	-	predicted gene, 23984 [Source:MGI Symbol;Acc:MGI:5453761]
ENSMUSG00000025995.16	Wdr75	88.284	77.222	99.231	5835	5046	6284	chr1	45795166	45823619	3226	+	protein_coding	ENSMUST00000027139.14;ENSMUST00000135662.7;ENSMUST00000142145.1;ENSMUST00000143737.7;ENSMUST00000146602.1;ENSMUST00000147308.1;ENSMUST00000154436.7;ENSMUST00000186308.1;ENSMUST00000186651.1	73674	WD repeat domain 75 [Source:MGI Symbol;Acc:MGI:1920924]
ENSMUSG00000099850.1	Gm28906	0	0	0	0	0	0	chr1	45833800	45836788	1779	-	processed_pseudogene	ENSMUST00000191371.1	-	predicted gene 28906 [Source:MGI Symbol;Acc:MGI:5579612]
ENSMUSG00000084817.3	Gm5526	24.958	35.705	24.005	111.72	164.32	113.99	chr1	45857332	45857754	423	-	processed_pseudogene	ENSMUST00000153604.1	-	predicted pseudogene 5526 [Source:MGI Symbol;Acc:MGI:3643066]
ENSMUSG00000098549.1	Gm5269	0	0	0.075	0	0	1	chr1	45889525	45890273	749	-	protein_coding	ENSMUST00000183590.1;ENSMUST00000184038.1	-	predicted gene 5269 [Source:MGI Symbol;Acc:MGI:3646793]
ENSMUSG00000099381.1	Gm18303	0.08	0.157	0.116	2	4	3	chr1	45905623	45906798	1176	+	processed_pseudogene	ENSMUST00000190055.1	-	predicted gene, 18303 [Source:MGI Symbol;Acc:MGI:5010488]
ENSMUSG00000025993.10	Slc40a1	47.816	30.323	25.613	3813	2600	2241	chr1	45908068	45926523	3928	-	protein_coding	ENSMUST00000027137.10;ENSMUST00000186755.1;ENSMUST00000186804.1;ENSMUST00000186822.1;ENSMUST00000187406.6;ENSMUST00000187420.6;ENSMUST00000188252.6;ENSMUST00000191247.6	53945	solute carrier family 40 (iron-regulated transporter), member 1 [Source:MGI Symbol;Acc:MGI:1315204]
ENSMUSG00000099946.1	Gm9496	0.028	0	0	1	0	0	chr1	45971182	45976975	1601	+	processed_pseudogene	ENSMUST00000191295.1	-	predicted gene 9496 [Source:MGI Symbol;Acc:MGI:3779906]
ENSMUSG00000070896.2	Rpl23a-ps1	0.188	0.182	0	1.01	1	0	chr1	45981548	45982012	465	+	processed_pseudogene	ENSMUST00000085632.3	-	ribosomal protein 23A, pseudogene 1 [Source:MGI Symbol;Acc:MGI:3646201]
ENSMUSG00000090682.4	Gm3852	0	0	0	0	0	0	chr1	46011757	46012020	264	-	processed_pseudogene	ENSMUST00000182781.1	-	predicted gene 3852 [Source:MGI Symbol;Acc:MGI:3782024]
ENSMUSG00000044457.8	Stk-ps2	0	0	0	0	0	0	chr1	46020072	46030469	4667	-	transcribed_processed_pseudogene	ENSMUST00000051224.7;ENSMUST00000167676.1;ENSMUST00000171707.7;ENSMUST00000187808.1	-	serine/threonine kinase 2 [Source:MGI Symbol;Acc:MGI:3643324]
ENSMUSG00000099432.1	Gm18849	0	0	0.122	0	0	1	chr1	46056310	46058986	560	+	unprocessed_pseudogene	ENSMUST00000189861.1	-	predicted gene, 18849 [Source:MGI Symbol;Acc:MGI:5011034]
ENSMUSG00000041144.12	Dnah7b	0.07	0.288	0.038	4	3	14	chr1	46066315	46373550	12319	+	protein_coding	ENSMUST00000069293.9;ENSMUST00000185557.1;ENSMUST00000185879.1;ENSMUST00000187548.1;ENSMUST00000188209.1;ENSMUST00000190792.1;ENSMUST00000238212.1	227058	dynein, axonemal, heavy chain 7B [Source:MGI Symbol;Acc:MGI:2684953]
ENSMUSG00000096047.1	n-R5s211	0	0	0	0	0	0	chr1	46374197	46374315	119	+	rRNA	ENSMUST00000093689.1	-	nuclear encoded rRNA 5S 211 [Source:MGI Symbol;Acc:MGI:4422076]
ENSMUSG00000101262.1	Gm8326	0.066	0.127	0.021	3.33	6.51	1.08	chr1	46414502	46416932	1953	+	processed_pseudogene	ENSMUST00000188705.1	-	predicted gene 8326 [Source:MGI Symbol;Acc:MGI:3644839]
ENSMUSG00000101337.6	Dnah7c	0.017	0.006	0.154	6	2	4	chr1	46425592	46807476	12207	+	protein_coding	ENSMUST00000178395.1;ENSMUST00000187094.1;ENSMUST00000189339.6;ENSMUST00000189749.6;ENSMUST00000191499.1	100101919	dynein, axonemal, heavy chain 7C [Source:MGI Symbol;Acc:MGI:3639762]
ENSMUSG00000025986.6	Slc39a10	35.426	48.681	33.59	4197	5254	4153	chr1	46807544	46892852	5498	-	protein_coding	ENSMUST00000027131.5;ENSMUST00000141226.2;ENSMUST00000185520.1;ENSMUST00000186852.1	227059	solute carrier family 39 (zinc transporter), member 10 [Source:MGI Symbol;Acc:MGI:1914515]
ENSMUSG00000100213.1	Gm28151	0	0.361	0.059	0	6	1	chr1	46849529	46850479	951	-	lincRNA	ENSMUST00000189404.1	-	predicted gene 28151 [Source:MGI Symbol;Acc:MGI:5578857]
ENSMUSG00000103129.1	Gm37393	0	0	0.022	0	0	2	chr1	46877203	46881072	3870	-	TEC	ENSMUST00000195118.1	-	predicted gene, 37393 [Source:MGI Symbol;Acc:MGI:5610621]
ENSMUSG00000100160.1	Gm28527	0	0	0	0	0	0	chr1	46896583	46896879	297	-	processed_pseudogene	ENSMUST00000185210.1	-	predicted gene 28527 [Source:MGI Symbol;Acc:MGI:5579233]
ENSMUSG00000101921.1	Gm28825	0	1.545	0	0	2	0	chr1	47067788	47068025	238	+	processed_pseudogene	ENSMUST00000186233.1	-	predicted gene 28825 [Source:MGI Symbol;Acc:MGI:5579531]
ENSMUSG00000101447.1	Gm28826	0	0	0	0	0	0	chr1	47153461	47189071	488	+	lincRNA	ENSMUST00000190006.1	-	predicted gene 28826 [Source:MGI Symbol;Acc:MGI:5579532]
ENSMUSG00000081185.1	Gm4852	0.174	0.419	0.164	2.09	5.13	2.06	chr1	47365644	47366372	729	-	processed_pseudogene	ENSMUST00000121202.1	-	predicted pseudogene 4852 [Source:MGI Symbol;Acc:MGI:3643039]
ENSMUSG00000103246.1	Gm38090	0	0.048	0	0	2	0	chr1	47433824	47435765	1942	-	TEC	ENSMUST00000195733.1	-	predicted gene, 38090 [Source:MGI Symbol;Acc:MGI:5611318]
ENSMUSG00000098876.1	Mir6350	0	0	0	0	0	0	chr1	47467021	47467125	105	-	miRNA	ENSMUST00000183639.1	-	microRNA 6350 [Source:MGI Symbol;Acc:MGI:5531340]
ENSMUSG00000100530.1	Gm18117	0	0	0	0	0	0	chr1	47478868	47480198	742	+	processed_pseudogene	ENSMUST00000187720.1	-	predicted gene, 18117 [Source:MGI Symbol;Acc:MGI:5010302]
ENSMUSG00000104067.1	Gm37196	0	0	0	0	0	0	chr1	47605996	47606901	906	+	TEC	ENSMUST00000194762.1	-	predicted gene, 37196 [Source:MGI Symbol;Acc:MGI:5610424]
ENSMUSG00000100033.1	Gm8337	0.275	0.179	0.154	13.5	8.97	7.83	chr1	47657693	47659630	1938	+	processed_pseudogene	ENSMUST00000187358.1	-	predicted gene 8337 [Source:MGI Symbol;Acc:MGI:3644012]
ENSMUSG00000094968.1	Gm22419	0	0	0	0	0	0	chr1	47749279	47749399	121	-	miRNA	ENSMUST00000178780.1	-	predicted gene, 22419 [Source:MGI Symbol;Acc:MGI:5452196]
ENSMUSG00000088017.1	Gm23829	0	0	0	0	0	0	chr1	47751299	47751568	270	-	misc_RNA	ENSMUST00000157392.1	-	predicted gene, 23829 [Source:MGI Symbol;Acc:MGI:5453606]
ENSMUSG00000101996.1	Gm19206	0	0	0	0	0	0	chr1	47914989	47915815	827	-	processed_pseudogene	ENSMUST00000186401.1	-	predicted gene, 19206 [Source:MGI Symbol;Acc:MGI:5011391]
ENSMUSG00000096973.1	Gm5974	0	0	0	0	0	0	chr1	48313866	48314851	986	-	processed_pseudogene	ENSMUST00000181607.1	-	predicted gene 5974 [Source:MGI Symbol;Acc:MGI:3646540]
ENSMUSG00000064943.1	Gm23240	0	0	0	0	0	0	chr1	48462173	48462293	121	-	snRNA	ENSMUST00000083009.1	-	predicted gene, 23240 [Source:MGI Symbol;Acc:MGI:5453017]
ENSMUSG00000100866.1	Gm28830	0	0	0	0	0	0	chr1	48527639	48527851	213	+	processed_pseudogene	ENSMUST00000188192.1	-	predicted gene 28830 [Source:MGI Symbol;Acc:MGI:5579536]
ENSMUSG00000101721.1	Gm8354	0	0	0	0	0	0	chr1	48731579	48733090	1373	-	processed_pseudogene	ENSMUST00000189223.1	-	predicted gene 8354 [Source:MGI Symbol;Acc:MGI:3645192]
ENSMUSG00000099376.1	Gm19124	0	0	0	0	0	0	chr1	48783663	48784593	832	+	processed_pseudogene	ENSMUST00000191041.1	-	predicted gene, 19124 [Source:MGI Symbol;Acc:MGI:5011309]
ENSMUSG00000097883.1	Gm8357	0.091	0.045	0	2	1.02	0	chr1	48881713	48882723	1011	+	processed_pseudogene	ENSMUST00000181115.1	-	predicted gene 8357 [Source:MGI Symbol;Acc:MGI:3645186]
ENSMUSG00000092790.1	Gm22693	0	0	0	0	0	0	chr1	49095444	49095885	442	+	miRNA	ENSMUST00000175049.1	-	predicted gene, 22693 [Source:MGI Symbol;Acc:MGI:5452470]
ENSMUSG00000099698.1	Gm28740	0	0	0	0	0	0	chr1	49173160	49173374	215	-	processed_pseudogene	ENSMUST00000186142.1	-	predicted gene 28740 [Source:MGI Symbol;Acc:MGI:5579446]
ENSMUSG00000099454.1	Gm8367	0	0	0	0	0	0	chr1	49236252	49237244	887	+	processed_pseudogene	ENSMUST00000186145.1	-	predicted gene 8367 [Source:MGI Symbol;Acc:MGI:3645196]
ENSMUSG00000051616.14	C230029F24Rik	0	0	0	0	0	0	chr1	49244616	49340443	554	+	lincRNA	ENSMUST00000056879.8;ENSMUST00000188673.6	-	RIKEN cDNA C230029F24 gene [Source:MGI Symbol;Acc:MGI:3045370]
ENSMUSG00000099627.1	Gm6757	0.03	0.088	0.029	1	3	1	chr1	49399024	49400729	1706	-	processed_pseudogene	ENSMUST00000189810.1	-	predicted gene 6757 [Source:MGI Symbol;Acc:MGI:3648801]
ENSMUSG00000099577.1	Gm3605	0	0	0	0	0	0	chr1	49498553	49498992	440	+	processed_pseudogene	ENSMUST00000185858.1	-	predicted gene 3605 [Source:MGI Symbol;Acc:MGI:3781782]
ENSMUSG00000099882.1	Gm28388	0	0	0	0	0	0	chr1	49579150	49579586	437	-	processed_pseudogene	ENSMUST00000186262.1	-	predicted gene 28388 [Source:MGI Symbol;Acc:MGI:5579094]
ENSMUSG00000101760.1	Gm8384	0	0	0	0	0	0	chr1	50056782	50058490	704	+	processed_pseudogene	ENSMUST00000190905.1	-	predicted gene 8384 [Source:MGI Symbol;Acc:MGI:3648814]
ENSMUSG00000099608.1	4933411E06Rik	0	0	0	0	0	0	chr1	50107470	50108962	1493	+	lincRNA	ENSMUST00000186016.1	-	RIKEN cDNA 4933411E06 gene [Source:MGI Symbol;Acc:MGI:1918431]
ENSMUSG00000099864.1	Gm8391	0	0	0	0	0	0	chr1	50177566	50178291	726	-	processed_pseudogene	ENSMUST00000185632.1	-	predicted gene 8391 [Source:MGI Symbol;Acc:MGI:3648160]
ENSMUSG00000098249.1	Gm27330	0	0	0	0	0	0	chr1	50222389	50222520	132	-	misc_RNA	ENSMUST00000184689.1	-	predicted gene, 27330 [Source:MGI Symbol;Acc:MGI:5530712]
ENSMUSG00000100451.1	Gm29665	0	0	0	0	0	0	chr1	50397552	50398079	528	-	lincRNA	ENSMUST00000191457.1	-	predicted gene 29665 [Source:MGI Symbol;Acc:MGI:5580371]
ENSMUSG00000099941.1	Gm20118	0	0	0	0	0	0	chr1	50533030	50533191	162	+	processed_pseudogene	ENSMUST00000187207.1	-	predicted gene, 20118 [Source:MGI Symbol;Acc:MGI:5012303]
ENSMUSG00000084531.1	Gm25843	0	0	0	0	0	0	chr1	50559762	50560075	314	+	misc_RNA	ENSMUST00000122582.1	-	predicted gene, 25843 [Source:MGI Symbol;Acc:MGI:5455620]
ENSMUSG00000100816.1	Gm28321	0.103	0	0.15	6	0	9	chr1	50815375	50817701	2327	+	lincRNA	ENSMUST00000187677.1	-	predicted gene 28321 [Source:MGI Symbol;Acc:MGI:5579027]
ENSMUSG00000026109.14	Tmeff2	1.385	0.601	1.065	108	48	85	chr1	50900647	51187270	3343	+	protein_coding	ENSMUST00000081851.3;ENSMUST00000114565.7;ENSMUST00000139157.7;ENSMUST00000186103.6	56363	transmembrane protein with EGF-like and two follistatin-like domains 2 [Source:MGI Symbol;Acc:MGI:1861735]
ENSMUSG00000100671.1	Gm28322	0	0	0	0	0	0	chr1	50904444	50905918	1475	+	lincRNA	ENSMUST00000185627.1	-	predicted gene 28322 [Source:MGI Symbol;Acc:MGI:5579028]
ENSMUSG00000092906.1	Gm25736	0	0	0	0	0	0	chr1	51015313	51015413	101	+	miRNA	ENSMUST00000175165.1	-	predicted gene, 25736 [Source:MGI Symbol;Acc:MGI:5455513]
ENSMUSG00000101242.1	Gm28319	0	0	0	0	0	0	chr1	51138281	51141222	226	-	antisense	ENSMUST00000189560.1	-	predicted gene 28319 [Source:MGI Symbol;Acc:MGI:5579025]
ENSMUSG00000099924.1	Gm28320	0	0	0	0	0	0	chr1	51148309	51150581	2273	+	sense_intronic	ENSMUST00000187777.1	-	predicted gene 28320 [Source:MGI Symbol;Acc:MGI:5579026]
ENSMUSG00000099625.1	Gm29325	0.017	0	0	1	0	0	chr1	51195221	51197748	2528	+	lincRNA	ENSMUST00000190705.1	-	predicted gene 29325 [Source:MGI Symbol;Acc:MGI:5580031]
ENSMUSG00000101799.1	9330175M20Rik	0	0	0	0	0	0	chr1	51218386	51333779	2552	-	antisense	ENSMUST00000189867.1	-	RIKEN cDNA 9330175M20 gene [Source:MGI Symbol;Acc:MGI:3045285]
ENSMUSG00000045954.7	Cavin2	0.095	0	0	7	0	0	chr1	51289126	51302960	3055	+	protein_coding	ENSMUST00000051572.7	20324	caveolae associated 2 [Source:MGI Symbol;Acc:MGI:99513]
ENSMUSG00000099741.1	Gm5253	0.09	0.088	0	2	2	0	chr1	51317528	51318552	1025	-	processed_pseudogene	ENSMUST00000187104.1	-	predicted gene 5253 [Source:MGI Symbol;Acc:MGI:3779481]
ENSMUSG00000101702.1	1700072G22Rik	0	0	0	0	0	0	chr1	51457932	51458931	548	-	lincRNA	ENSMUST00000189460.1	-	RIKEN cDNA 1700072G22 gene [Source:MGI Symbol;Acc:MGI:1920746]
ENSMUSG00000026107.11	Nabp1	50.124	34.176	43.989	2053	1468	2037	chr1	51465862	51478425	4790	-	protein_coding	ENSMUST00000027279.11;ENSMUST00000185534.1;ENSMUST00000185961.1;ENSMUST00000186003.6;ENSMUST00000186684.6;ENSMUST00000188051.6;ENSMUST00000188204.6;ENSMUST00000188303.1;ENSMUST00000189542.6;ENSMUST00000190103.6	109019	nucleic acid binding protein 1 [Source:MGI Symbol;Acc:MGI:1923258]
ENSMUSG00000099413.1	Gm17767	0.267	0	0.065	20	0	5	chr1	51507086	51596718	3049	-	lincRNA	ENSMUST00000189410.1;ENSMUST00000190169.1	-	predicted gene, 17767 [Source:MGI Symbol;Acc:MGI:5009931]
ENSMUSG00000103424.1	Gm37535	0	0	0	0	0	0	chr1	51527005	51529369	2365	-	TEC	ENSMUST00000194442.1	-	predicted gene, 37535 [Source:MGI Symbol;Acc:MGI:5610763]
ENSMUSG00000101741.1	Gm28055	0	0.102	0	0	3	0	chr1	51696324	51746943	1301	-	lincRNA	ENSMUST00000186769.1;ENSMUST00000189576.1	-	predicted gene 28055 [Source:MGI Symbol;Acc:MGI:5578761]
ENSMUSG00000018417.14	Myo1b	16.46	32.45	20.973	2067	3625	2695	chr1	51749765	51916071	5052	-	protein_coding	ENSMUST00000018561.13;ENSMUST00000046390.13;ENSMUST00000114537.8;ENSMUST00000114541.7;ENSMUST00000123299.1;ENSMUST00000126657.1;ENSMUST00000126952.1;ENSMUST00000135125.7;ENSMUST00000136273.1;ENSMUST00000136701.1;ENSMUST00000140731.7;ENSMUST00000140930.1;ENSMUST00000144694.1;ENSMUST00000145367.1;ENSMUST00000151525.7	17912	myosin IB [Source:MGI Symbol;Acc:MGI:107752]
ENSMUSG00000101724.1	Gm29453	0	0	0	0	0	0	chr1	51847840	51849118	1279	-	sense_intronic	ENSMUST00000186428.1	-	predicted gene 29453 [Source:MGI Symbol;Acc:MGI:5580159]
ENSMUSG00000100313.1	Gm28323	0	0	0	0	0	0	chr1	51877110	51879608	2499	-	sense_intronic	ENSMUST00000186817.1	-	predicted gene 28323 [Source:MGI Symbol;Acc:MGI:5579029]
ENSMUSG00000100696.1	Gm8419	0	0	0	0	0	0	chr1	51938254	51938665	412	-	processed_pseudogene	ENSMUST00000189886.1	-	predicted gene 8419 [Source:MGI Symbol;Acc:MGI:3645596]
ENSMUSG00000099135.1	Gm27607	0	0	0	0	0	0	chr1	51938974	51939095	122	-	snoRNA	ENSMUST00000185162.1	-	predicted gene, 27607 [Source:MGI Symbol;Acc:MGI:5530989]
ENSMUSG00000072324.4	Gm8420	10.191	11.92	7.226	93.31	112.14	69.72	chr1	51940664	51941261	598	-	processed_pseudogene	ENSMUST00000097103.4	-	predicted gene 8420 [Source:MGI Symbol;Acc:MGI:3645594]
ENSMUSG00000062939.11	Stat4	5.127	2.673	9.445	325	199.2	631.58	chr1	51987148	52107189	2982	+	protein_coding	ENSMUST00000027277.6;ENSMUST00000168302.7;ENSMUST00000187053.1;ENSMUST00000187554.1	20849	signal transducer and activator of transcription 4 [Source:MGI Symbol;Acc:MGI:103062]
ENSMUSG00000101628.1	Gm28177	0	0.056	0.037	0	5.67	3.81	chr1	52077261	52156087	3532	+	processed_transcript	ENSMUST00000185516.1	-	predicted gene 28177 [Source:MGI Symbol;Acc:MGI:5578883]
ENSMUSG00000078291.1	Gm3940	0.447	0.651	0	2.03	3.04	0	chr1	52090635	52091066	432	-	processed_pseudogene	ENSMUST00000105087.1	-	predicted gene 3940 [Source:MGI Symbol;Acc:MGI:3782114]
ENSMUSG00000109599.1	Gm31812	0.451	0.603	0.316	11	15	8	chr1	52108121	52113751	1170	-	lincRNA	ENSMUST00000210323.1	-	predicted gene, 31812 [Source:MGI Symbol;Acc:MGI:5590971]
ENSMUSG00000026104.14	Stat1	6.313	6.59	7.226	512	549.12	642.6	chr1	52119440	52161865	5151	+	protein_coding	ENSMUST00000070968.13;ENSMUST00000185743.1;ENSMUST00000186057.6;ENSMUST00000186186.1;ENSMUST00000186574.6;ENSMUST00000186857.6;ENSMUST00000188681.6;ENSMUST00000189075.1;ENSMUST00000189244.6;ENSMUST00000189336.1;ENSMUST00000189347.6;ENSMUST00000191435.6	20846	signal transducer and activator of transcription 1 [Source:MGI Symbol;Acc:MGI:103063]
ENSMUSG00000099569.1	Gm18301	0	0	0	0	0	0	chr1	52134443	52135330	888	-	unprocessed_pseudogene	ENSMUST00000185261.1	-	predicted gene, 18301 [Source:MGI Symbol;Acc:MGI:5010486]
ENSMUSG00000026103.14	Gls	13.162	10.398	13.29	910	1096	1026	chr1	52163448	52233232	5596	-	protein_coding	ENSMUST00000114509.7;ENSMUST00000114510.7;ENSMUST00000114512.7;ENSMUST00000114513.8;ENSMUST00000123324.7;ENSMUST00000126221.1;ENSMUST00000129107.1;ENSMUST00000136654.1;ENSMUST00000138906.7;ENSMUST00000139273.7;ENSMUST00000142976.1;ENSMUST00000145514.7;ENSMUST00000147825.7;ENSMUST00000148917.1;ENSMUST00000151694.1;ENSMUST00000155587.7;ENSMUST00000156887.7	14660	glutaminase [Source:MGI Symbol;Acc:MGI:95752]
ENSMUSG00000099648.1	Gm5975	0	0	0	0	0	0	chr1	52287697	52289095	1399	-	processed_pseudogene	ENSMUST00000185256.1	-	predicted gene 5975 [Source:MGI Symbol;Acc:MGI:3646539]
ENSMUSG00000065192.1	Gm23460	0	0	0	0	0	0	chr1	52444436	52444544	109	-	snRNA	ENSMUST00000083258.1	-	predicted gene, 23460 [Source:MGI Symbol;Acc:MGI:5453237]
ENSMUSG00000002881.14	Nab1	10.185	11.827	10.62	866	1091	1008	chr1	52457294	52500679	3874	-	protein_coding	ENSMUST00000069792.13;ENSMUST00000167732.1;ENSMUST00000168082.1;ENSMUST00000170269.1;ENSMUST00000186764.6	17936	Ngfi-A binding protein 1 [Source:MGI Symbol;Acc:MGI:107564]
ENSMUSG00000097833.1	Gm5976	0.183	0	0.09	4.02	0	2.06	chr1	52503234	52504229	996	-	processed_pseudogene	ENSMUST00000180794.1	-	predicted gene 5976 [Source:MGI Symbol;Acc:MGI:3646538]
ENSMUSG00000101501.1	Rps27a-ps1	0	0	0	0	0	0	chr1	52522239	52522701	463	+	processed_pseudogene	ENSMUST00000191424.1	-	ribosomal protein S27A, pseudogene 1 [Source:MGI Symbol;Acc:MGI:3781839]
ENSMUSG00000100120.1	Gm553	0	0	0	0	0	0	chr1	52522902	52582679	701	+	lincRNA	ENSMUST00000189527.1	-	predicted gene 553 [Source:MGI Symbol;Acc:MGI:2685399]
ENSMUSG00000099878.1	Gm28178	0	0	0	0	0	0	chr1	52570014	52580291	2943	-	lincRNA	ENSMUST00000188544.1	-	predicted gene 28178 [Source:MGI Symbol;Acc:MGI:5578884]
ENSMUSG00000100007.1	Gm5527	7.393	7.108	4.919	76.04	74.95	53.21	chr1	52584518	52585159	642	+	processed_pseudogene	ENSMUST00000179821.2	-	predicted gene 5527 [Source:MGI Symbol;Acc:MGI:3646585]
ENSMUSG00000043015.15	Nemp2	5.612	5.636	6.112	445	394	514	chr1	52630703	52651919	4338	+	protein_coding	ENSMUST00000165859.7;ENSMUST00000185483.6;ENSMUST00000185790.6;ENSMUST00000186903.6;ENSMUST00000188507.6;ENSMUST00000190108.6;ENSMUST00000190452.6;ENSMUST00000191076.1	227094	nuclear envelope integral membrane protein 2 [Source:MGI Symbol;Acc:MGI:2444113]
ENSMUSG00000103630.1	Gm37242	0	0	0	0	0	0	chr1	52653808	52655892	2085	-	TEC	ENSMUST00000191873.1	-	predicted gene, 37242 [Source:MGI Symbol;Acc:MGI:5610470]
ENSMUSG00000041439.15	Mfsd6	1.497	0.948	0.906	195	130	125	chr1	52656286	52727462	4932	-	protein_coding	ENSMUST00000087701.3;ENSMUST00000147421.1;ENSMUST00000147758.7;ENSMUST00000149887.1;ENSMUST00000156876.7;ENSMUST00000188126.1	98682	major facilitator superfamily domain containing 6 [Source:MGI Symbol;Acc:MGI:1922925]
ENSMUSG00000100302.1	Gm29670	0	0	0	0	0	0	chr1	52702272	52704762	2491	-	sense_intronic	ENSMUST00000190228.1	-	predicted gene 29670 [Source:MGI Symbol;Acc:MGI:5580376]
ENSMUSG00000100230.1	Gm28650	0.49	0	0	2	0	0	chr1	52756719	52757129	411	+	processed_pseudogene	ENSMUST00000188413.1	-	predicted gene 28650 [Source:MGI Symbol;Acc:MGI:5579356]
ENSMUSG00000026102.9	Inpp1	4.197	3.815	5.66	185	224	272	chr1	52785427	52817688	5767	-	protein_coding	ENSMUST00000027271.8;ENSMUST00000159607.1;ENSMUST00000159725.1;ENSMUST00000162351.1;ENSMUST00000162576.7;ENSMUST00000177279.7	16329	inositol polyphosphate-1-phosphatase [Source:MGI Symbol;Acc:MGI:104848]
ENSMUSG00000041426.12	Hibch	18.641	17.939	18.179	742	687	739	chr1	52844929	52920986	3765	+	protein_coding	ENSMUST00000044478.6;ENSMUST00000159352.7;ENSMUST00000159431.1;ENSMUST00000161125.7;ENSMUST00000161552.1;ENSMUST00000162609.1;ENSMUST00000186922.1	227095	3-hydroxyisobutyryl-Coenzyme A hydrolase [Source:MGI Symbol;Acc:MGI:1923792]
ENSMUSG00000089802.1	Gm16107	0	0	0	0	0	0	chr1	52873137	52873998	862	-	processed_pseudogene	ENSMUST00000162523.1	-	predicted gene 16107 [Source:MGI Symbol;Acc:MGI:3801820]
ENSMUSG00000043629.12	1700019D03Rik	59.865	27.398	80.137	1275.96	566.98	1621.96	chr1	52922324	53020179	3641	-	protein_coding	ENSMUST00000050567.10;ENSMUST00000114492.7;ENSMUST00000114493.1;ENSMUST00000186266.1;ENSMUST00000190726.1;ENSMUST00000190831.6;ENSMUST00000191441.1	67080	RIKEN cDNA 1700019D03 gene [Source:MGI Symbol;Acc:MGI:1914330]
ENSMUSG00000026100.6	Mstn	0	0	0	0	0	0	chr1	53061640	53068079	2705	+	protein_coding	ENSMUST00000027269.6;ENSMUST00000191197.1	17700	myostatin [Source:MGI Symbol;Acc:MGI:95691]
ENSMUSG00000089334.1	Gm24349	0	0	0	0	0	0	chr1	53100050	53100150	101	+	snoRNA	ENSMUST00000158709.1	-	predicted gene, 24349 [Source:MGI Symbol;Acc:MGI:5454126]
ENSMUSG00000060715.9	1700019A02Rik	0	0.513	0.103	0	5	1	chr1	53158577	53187636	726	-	protein_coding	ENSMUST00000072235.9;ENSMUST00000190748.1	69397	RIKEN cDNA 1700019A02 gene [Source:MGI Symbol;Acc:MGI:1916647]
ENSMUSG00000026098.13	Pms1	26.519	24.738	23.672	1540	1578	1443	chr1	53189187	53297018	3054	-	protein_coding	ENSMUST00000027267.13;ENSMUST00000126412.1;ENSMUST00000126590.1;ENSMUST00000128337.7;ENSMUST00000133358.1;ENSMUST00000135246.7;ENSMUST00000142922.1;ENSMUST00000188890.1	227099	PMS1 homolog 1, mismatch repair system component [Source:MGI Symbol;Acc:MGI:1202302]
ENSMUSG00000100763.1	Gm28777	0	0	0	0	0	0	chr1	53196113	53197695	535	+	antisense	ENSMUST00000191402.1	-	predicted gene 28777 [Source:MGI Symbol;Acc:MGI:5579483]
ENSMUSG00000026097.9	Ormdl1	26.325	32.411	37.202	1103	1387	1613	chr1	53297095	53310309	3076	+	protein_coding	ENSMUST00000027266.3;ENSMUST00000135746.7	227102	ORM1-like 1 (S. cerevisiae) [Source:MGI Symbol;Acc:MGI:2181669]
ENSMUSG00000100679.1	Gm28778	0	0	0	0	0	0	chr1	53297111	53318035	785	+	protein_coding	ENSMUST00000190734.1	-	predicted gene 28778 [Source:MGI Symbol;Acc:MGI:5579484]
ENSMUSG00000026096.14	Osgepl1	25.651	30.727	26.548	1147.91	1392.91	1210.99	chr1	53313624	53326343	4005	+	protein_coding	ENSMUST00000027265.9;ENSMUST00000114484.7;ENSMUST00000135614.7;ENSMUST00000135786.7;ENSMUST00000150115.1;ENSMUST00000151296.7;ENSMUST00000153939.1	72085	O-sialoglycoprotein endopeptidase-like 1 [Source:MGI Symbol;Acc:MGI:1919335]
ENSMUSG00000099913.1	Gm28551	0.169	0.132	0.026	12.58	10.03	1.95	chr1	53325507	53352667	3142	-	protein_coding	ENSMUST00000144660.2	-	predicted gene 28551 [Source:MGI Symbol;Acc:MGI:5579257]
ENSMUSG00000101838.6	Gm18800	0	0	0	0	0	0	chr1	53326206	53342186	1105	-	transcribed_unprocessed_pseudogene	ENSMUST00000186588.1;ENSMUST00000188688.6	-	predicted gene, 18800 [Source:MGI Symbol;Acc:MGI:5010985]
ENSMUSG00000026095.15	Asnsd1	72.428	80.251	84.768	4026.51	4408.06	4658.06	chr1	53344617	53352752	2442	-	protein_coding	ENSMUST00000027264.9;ENSMUST00000123519.8;ENSMUST00000136468.1;ENSMUST00000147021.8;ENSMUST00000154402.2	70396	asparagine synthetase domain containing 1 [Source:MGI Symbol;Acc:MGI:1917646]
ENSMUSG00000117809.1	Gm50478	0	0	0	0	0	0	chr1	53348479	53352619	300	-	protein_coding	ENSMUST00000236737.1	110599589	predicted gene, 50478 [Source:MGI Symbol;Acc:MGI:6324750]
ENSMUSG00000100267.1	Gm28779	0	0	0	0	0	0	chr1	53362149	53362471	323	-	processed_pseudogene	ENSMUST00000189678.1	-	predicted gene 28779 [Source:MGI Symbol;Acc:MGI:5579485]
ENSMUSG00000099450.1	Gm6799	0	0	0	0	0	0	chr1	53363114	53363686	573	+	processed_pseudogene	ENSMUST00000186919.1	-	predicted gene 6799 [Source:MGI Symbol;Acc:MGI:3646265]
ENSMUSG00000100069.1	Gm6801	0	0.362	0	0	1	0	chr1	53390415	53392585	339	+	unprocessed_pseudogene	ENSMUST00000190697.1	-	predicted gene 6801 [Source:MGI Symbol;Acc:MGI:3643101]
ENSMUSG00000096141.2	Dnah7a	2.028	1.294	1.34	26	17	18	chr1	53397006	53706784	12245	-	protein_coding	ENSMUST00000094964.6;ENSMUST00000189677.1	627872	dynein, axonemal, heavy chain 7A [Source:MGI Symbol;Acc:MGI:2685838]
ENSMUSG00000092657.1	Gm25240	0	0	0	0	0	0	chr1	53443271	53443395	125	-	miRNA	ENSMUST00000174916.1	-	predicted gene, 25240 [Source:MGI Symbol;Acc:MGI:5455017]
ENSMUSG00000026094.14	Stk17b	24.141	20.318	29.302	1687	1250	1960	chr1	53755506	53785224	3293	-	protein_coding	ENSMUST00000027263.13;ENSMUST00000185920.1;ENSMUST00000187066.1	98267	serine/threonine kinase 17b (apoptosis-inducing) [Source:MGI Symbol;Acc:MGI:2138162]
ENSMUSG00000102405.1	Gm37863	0	0	0	0	0	0	chr1	53791201	53792657	1457	+	TEC	ENSMUST00000194911.1	-	predicted gene, 37863 [Source:MGI Symbol;Acc:MGI:5611091]
ENSMUSG00000042807.15	Hecw2	1.661	0.581	1.362	115	88	163	chr1	53806876	54195168	11263	-	protein_coding	ENSMUST00000087659.10;ENSMUST00000097741.2;ENSMUST00000120904.7;ENSMUST00000146850.1;ENSMUST00000150677.7;ENSMUST00000152870.1	329152	HECT, C2 and WW domain containing E3 ubiquitin protein ligase 2 [Source:MGI Symbol;Acc:MGI:2685817]
ENSMUSG00000098443.1	Mir7681	0	0	0	0	0	0	chr1	53849424	53849495	72	+	miRNA	ENSMUST00000184834.1	-	microRNA 7681 [Source:MGI Symbol;Acc:MGI:5531188]
ENSMUSG00000087949.1	Gm24251	0	0	0	0	0	0	chr1	53886828	53886941	114	-	snRNA	ENSMUST00000157324.1	-	predicted gene, 24251 [Source:MGI Symbol;Acc:MGI:5454028]
ENSMUSG00000102868.1	Gm37633	0	0	0	0	0	0	chr1	54152397	54155096	2700	-	TEC	ENSMUST00000192858.1	-	predicted gene, 37633 [Source:MGI Symbol;Acc:MGI:5610861]
ENSMUSG00000094013.1	Gm25829	0	0	0	0	0	0	chr1	54249102	54249208	107	-	snRNA	ENSMUST00000178275.1	-	predicted gene, 25829 [Source:MGI Symbol;Acc:MGI:5455606]
ENSMUSG00000025983.11	Ccdc150	0.223	0.59	0.072	6	18	3	chr1	54250683	54368727	3807	+	protein_coding	ENSMUST00000027128.10;ENSMUST00000159682.1;ENSMUST00000160472.7;ENSMUST00000161988.1;ENSMUST00000163072.7	78016	coiled-coil domain containing 150 [Source:MGI Symbol;Acc:MGI:1925266]
ENSMUSG00000041303.7	Gtf3c3	26.025	27.575	24.046	2781.98	3156.99	2782.99	chr1	54396004	54438971	4582	-	protein_coding	ENSMUST00000041638.7;ENSMUST00000189906.1;ENSMUST00000190419.1	98488	general transcription factor IIIC, polypeptide 3 [Source:MGI Symbol;Acc:MGI:2138383]
ENSMUSG00000109809.1	Gm34066	0	0	0	0	0	0	chr1	54443404	54456763	825	-	protein_coding	ENSMUST00000210156.1	115486407	predicted gene, 34066 [Source:MGI Symbol;Acc:MGI:5593225]
ENSMUSG00000073678.4	Pgap1	7.092	2.549	5.836	784	311	692	chr1	54472994	54557684	10583	-	protein_coding	ENSMUST00000097739.4;ENSMUST00000185817.1;ENSMUST00000187949.1;ENSMUST00000189506.1	241062	post-GPI attachment to proteins 1 [Source:MGI Symbol;Acc:MGI:2443342]
ENSMUSG00000104136.1	Gm36955	0.165	0.189	0.187	6	7	7	chr1	54518610	54520270	1661	-	TEC	ENSMUST00000194316.1	-	predicted gene, 36955 [Source:MGI Symbol;Acc:MGI:5610183]
ENSMUSG00000101130.1	Gm19637	0	0.232	0	0	2	0	chr1	54566703	54567281	579	+	processed_pseudogene	ENSMUST00000185933.1	-	predicted gene, 19637 [Source:MGI Symbol;Acc:MGI:5011822]
ENSMUSG00000052331.14	Ankrd44	0.181	0.461	1.519	12	16	62	chr1	54645340	54926387	6192	-	protein_coding	ENSMUST00000044359.15;ENSMUST00000177679.1;ENSMUST00000177704.7;ENSMUST00000177919.7;ENSMUST00000178156.7;ENSMUST00000178226.2;ENSMUST00000178685.1;ENSMUST00000178905.1;ENSMUST00000178935.7;ENSMUST00000179030.7;ENSMUST00000179242.1;ENSMUST00000179398.1;ENSMUST00000180189.7;ENSMUST00000180327.7;ENSMUST00000189563.1	329154	ankyrin repeat domain 44 [Source:MGI Symbol;Acc:MGI:3045243]
ENSMUSG00000101674.6	4930444A19Rik	0	0	0	0	0	0	chr1	54681729	54767524	2117	+	antisense	ENSMUST00000188243.1;ENSMUST00000190007.6	-	RIKEN cDNA 4930444A19 gene [Source:MGI Symbol;Acc:MGI:1921230]
ENSMUSG00000102503.1	Gm37370	0	0	0	0	0	0	chr1	54737166	54738575	1410	-	TEC	ENSMUST00000191996.1	-	predicted gene, 37370 [Source:MGI Symbol;Acc:MGI:5610598]
ENSMUSG00000089245.1	Gm24053	0	0	0	0	0	0	chr1	54769218	54769322	105	+	miRNA	ENSMUST00000158620.1	-	predicted gene, 24053 [Source:MGI Symbol;Acc:MGI:5453830]
ENSMUSG00000102642.1	A130048G24Rik	0	0	0	0	0	0	chr1	54913845	54916594	2750	-	TEC	ENSMUST00000193052.1	-	RIKEN cDNA A130048G24 gene [Source:MGI Symbol;Acc:MGI:2443520]
ENSMUSG00000025982.13	Sf3b1	156.441	158.627	159.891	17363	17164	18048	chr1	54985169	55027481	6195	-	protein_coding	ENSMUST00000027127.13;ENSMUST00000185429.1;ENSMUST00000187500.6;ENSMUST00000188419.1;ENSMUST00000188859.6;ENSMUST00000189051.1;ENSMUST00000190175.1;ENSMUST00000191303.1	81898	splicing factor 3b, subunit 1 [Source:MGI Symbol;Acc:MGI:1932339]
ENSMUSG00000103030.1	E330011M16Rik	0	0.069	0.204	0	3.01	9.04	chr1	55051319	55053112	1794	-	TEC	ENSMUST00000193614.1	-	RIKEN cDNA E330011M16 gene [Source:MGI Symbol;Acc:MGI:3704186]
ENSMUSG00000025981.13	Coq10b	11.496	18.353	16.275	418	686.99	593.96	chr1	55052770	55072702	2119	+	protein_coding	ENSMUST00000027125.6;ENSMUST00000087617.10;ENSMUST00000185474.1;ENSMUST00000185918.1	67876	coenzyme Q10B [Source:MGI Symbol;Acc:MGI:1915126]
ENSMUSG00000101122.1	Gm17971	0.958	0.371	0.673	15.1	6	11.1	chr1	55066264	55067069	806	+	processed_pseudogene	ENSMUST00000190239.1	-	predicted gene, 17971 [Source:MGI Symbol;Acc:MGI:5010156]
ENSMUSG00000025980.14	Hspd1	772.233	716.313	741.832	45396.3	42911.4	45625.7	chr1	55077835	55088243	2423	-	protein_coding	ENSMUST00000027123.14;ENSMUST00000127861.7;ENSMUST00000144077.2	15510	heat shock protein 1 (chaperonin) [Source:MGI Symbol;Acc:MGI:96242]
ENSMUSG00000073676.4	Hspe1	1339.57	1193	1353.67	18025.2	16460.7	18979.5	chr1	55088132	55091307	964	+	protein_coding	ENSMUST00000075242.6;ENSMUST00000134628.1	15528	heat shock protein 1 (chaperonin 10) [Source:MGI Symbol;Acc:MGI:104680]
ENSMUSG00000100736.1	Gm5147	0.066	0.13	0.129	1.02	2.04	2.07	chr1	55120080	55120873	794	-	processed_pseudogene	ENSMUST00000185999.1	-	predicted gene 5147 [Source:MGI Symbol;Acc:MGI:3646018]
ENSMUSG00000089670.1	Gm16581	0.092	0.179	0	2.01	4.01	0	chr1	55127297	55128287	991	+	processed_pseudogene	ENSMUST00000160730.1	-	predicted gene 16581 [Source:MGI Symbol;Acc:MGI:4415001]
ENSMUSG00000025979.13	Mob4	72.389	86.77	81.477	1901	2458	2263	chr1	55131231	55154899	3555	+	protein_coding	ENSMUST00000027122.13;ENSMUST00000159311.7;ENSMUST00000159743.1;ENSMUST00000161122.1;ENSMUST00000162364.7;ENSMUST00000162553.1;ENSMUST00000162930.7;ENSMUST00000187422.1	19070	MOB family member 4, phocein [Source:MGI Symbol;Acc:MGI:104899]
ENSMUSG00000061863.6	Gm6822	0.957	0	0	2.08	0	0	chr1	55160747	55161053	307	-	processed_pseudogene	ENSMUST00000161440.1	-	predicted pseudogene 6822 [Source:MGI Symbol;Acc:MGI:3644721]
ENSMUSG00000025978.14	Rftn2	0.254	0.522	0.656	26	41	53	chr1	55170159	55226782	3677	-	protein_coding	ENSMUST00000027121.14;ENSMUST00000114428.2;ENSMUST00000132055.7;ENSMUST00000133294.1;ENSMUST00000141107.1	74013	raftlin family member 2 [Source:MGI Symbol;Acc:MGI:1921263]
ENSMUSG00000097649.2	Gm10561	0.076	0	0	1	0	0	chr1	55226251	55235622	1943	+	antisense	ENSMUST00000181563.1;ENSMUST00000209801.1	-	predicted gene 10561 [Source:MGI Symbol;Acc:MGI:3648163]
ENSMUSG00000046994.9	Mars2	2.859	2.235	2.399	766	611	647	chr1	55237177	55248470	11294	+	protein_coding	ENSMUST00000061334.9	212679	methionine-tRNA synthetase 2 (mitochondrial) [Source:MGI Symbol;Acc:MGI:2444136]
ENSMUSG00000025977.15	Boll	3.479	1.911	2.327	79	26	42	chr1	55248658	55363469	2635	-	protein_coding	ENSMUST00000087585.9;ENSMUST00000114423.6;ENSMUST00000159398.1;ENSMUST00000159564.8;ENSMUST00000161810.1;ENSMUST00000173983.7;ENSMUST00000174065.1	75388	boule homolog, RNA binding protein [Source:MGI Symbol;Acc:MGI:1922638]
ENSMUSG00000100215.1	Gm8292	0	0.843	0.281	0	3.26	1.12	chr1	55335401	55335796	396	+	processed_pseudogene	ENSMUST00000162574.1	-	predicted gene 8292 [Source:MGI Symbol;Acc:MGI:3648460]
ENSMUSG00000101945.1	Gm29138	0.354	0.345	0	1.01	1.01	0	chr1	55370016	55370363	348	-	processed_pseudogene	ENSMUST00000191444.1	-	predicted gene 29138 [Source:MGI Symbol;Acc:MGI:5579844]
ENSMUSG00000101085.1	Gm8531	0	0	0	0	0	0	chr1	55381195	55382087	893	-	processed_pseudogene	ENSMUST00000188319.1	-	predicted gene 8531 [Source:MGI Symbol;Acc:MGI:3645221]
ENSMUSG00000038349.10	Plcl1	0.138	0	0	24	0	0	chr1	55405921	55754285	6580	+	protein_coding	ENSMUST00000042986.9;ENSMUST00000187059.1	227120	phospholipase C-like 1 [Source:MGI Symbol;Acc:MGI:3036262]
ENSMUSG00000102145.1	Gm38056	11.648	7.629	10.312	1562.73	1044.55	1426.94	chr1	55440904	55445930	5027	+	TEC	ENSMUST00000193928.1	-	predicted gene, 38056 [Source:MGI Symbol;Acc:MGI:5611284]
ENSMUSG00000100309.1	Gm6644	58.72	38.017	49.816	1194.99	794.03	1058.91	chr1	55444074	55445024	951	-	processed_pseudogene	ENSMUST00000186507.1	-	predicted gene 6644 [Source:MGI Symbol;Acc:MGI:3644951]
ENSMUSG00000102831.1	Gm37382	0	0	0	0	0	0	chr1	55559460	55561055	1596	+	TEC	ENSMUST00000193032.1	-	predicted gene, 37382 [Source:MGI Symbol;Acc:MGI:5610610]
ENSMUSG00000099950.1	9130227L01Rik	0	0	0	0	0	0	chr1	55931241	55972328	1906	+	lincRNA	ENSMUST00000188040.1;ENSMUST00000189293.1	-	RIKEN cDNA 9130227L01 gene [Source:MGI Symbol;Acc:MGI:2445084]
ENSMUSG00000102491.1	Gm36986	0	0	0	0	0	0	chr1	55960404	55960756	353	-	TEC	ENSMUST00000195320.1	-	predicted gene, 36986 [Source:MGI Symbol;Acc:MGI:5610214]
ENSMUSG00000100372.1	1700003I22Rik	0	0	0	0	0	0	chr1	56018978	56020203	424	+	lincRNA	ENSMUST00000186048.1;ENSMUST00000190280.1	-	RIKEN cDNA 1700003I22 gene [Source:MGI Symbol;Acc:MGI:1916606]
ENSMUSG00000100944.1	Gm28900	23.231	25.96	0	3.73	4.44	0	chr1	56451407	56451562	156	+	processed_pseudogene	ENSMUST00000185232.1	-	predicted gene 28900 [Source:MGI Symbol;Acc:MGI:5579606]
ENSMUSG00000101332.1	Gm28240	0	0	0	0	0	0	chr1	56531824	56533876	2053	+	lincRNA	ENSMUST00000187560.1	-	predicted gene 28240 [Source:MGI Symbol;Acc:MGI:5578946]
ENSMUSG00000045336.5	Hsfy2	0	0	0	0	0	0	chr1	56636044	56637435	1392	-	protein_coding	ENSMUST00000062085.5	71066	heat shock transcription factor, Y-linked 2 [Source:MGI Symbol;Acc:MGI:1918316]
ENSMUSG00000038331.15	Satb2	0.024	0.213	0.086	3	35	12	chr1	56793981	56978650	6277	-	protein_coding	ENSMUST00000042857.13;ENSMUST00000114415.9;ENSMUST00000176759.1;ENSMUST00000177282.1;ENSMUST00000177424.1	212712	special AT-rich sequence binding protein 2 [Source:MGI Symbol;Acc:MGI:2679336]
ENSMUSG00000087022.4	9130024F11Rik	0	0.057	0	0	4	0	chr1	56971412	57050084	2862	+	processed_transcript	ENSMUST00000135238.3;ENSMUST00000185204.1;ENSMUST00000187858.1;ENSMUST00000187927.1;ENSMUST00000195462.1	-	RIKEN cDNA 9130024F11 gene [Source:MGI Symbol;Acc:MGI:1926150]
ENSMUSG00000104310.1	Gm4081	0	0	0	0	0	0	chr1	56976803	56978640	1838	+	TEC	ENSMUST00000195287.1	-	predicted gene 4081 [Source:MGI Symbol;Acc:MGI:3782256]
ENSMUSG00000094128.1	Gm23943	0	0	0	0	0	0	chr1	56999155	56999275	121	-	miRNA	ENSMUST00000179712.1	-	predicted gene, 23943 [Source:MGI Symbol;Acc:MGI:5453720]
ENSMUSG00000099945.1	1700126A01Rik	0	0	0	0	0	0	chr1	57127340	57129400	2061	+	lincRNA	ENSMUST00000185283.1	-	RIKEN cDNA 1700126A01 gene [Source:MGI Symbol;Acc:MGI:1920852]
ENSMUSG00000101429.1	BC055402	0	0	0	0	0	0	chr1	57200645	57214993	3301	-	lincRNA	ENSMUST00000190488.1	-	cDNA sequence BC055402 [Source:MGI Symbol;Acc:MGI:3039597]
ENSMUSG00000101129.1	Gm5254	0.104	0.115	0	2.1	2.37	0	chr1	57291425	57292401	977	-	processed_pseudogene	ENSMUST00000188353.1	-	predicted gene 5254 [Source:MGI Symbol;Acc:MGI:3645015]
ENSMUSG00000097519.2	4930558J18Rik	1.203	1.042	1.24	60	53	64	chr1	57359222	57377544	2052	-	lincRNA	ENSMUST00000181949.2	-	RIKEN cDNA 4930558J18 gene [Source:MGI Symbol;Acc:MGI:1922573]
ENSMUSG00000038323.3	1700066M21Rik	3.966	3.295	3.58	234	220	231	chr1	57377620	57385423	3008	+	protein_coding	ENSMUST00000042734.2;ENSMUST00000185952.1;ENSMUST00000187255.1	73467	RIKEN cDNA 1700066M21 gene [Source:MGI Symbol;Acc:MGI:1920717]
ENSMUSG00000048495.16	Tyw5	28.878	27.528	36.04	656.57	648.78	838.86	chr1	57388237	57407101	1847	-	protein_coding	ENSMUST00000079998.12;ENSMUST00000097732.10;ENSMUST00000160118.4;ENSMUST00000160837.7;ENSMUST00000161092.1;ENSMUST00000161727.7;ENSMUST00000161780.2;ENSMUST00000162663.1;ENSMUST00000162686.7;ENSMUST00000163039.7	68736	tRNA-yW synthesizing protein 5 [Source:MGI Symbol;Acc:MGI:1915986]
ENSMUSG00000025971.6	Maip1	14.058	18.317	19.984	1228.43	1640.22	1804.14	chr1	57406328	57417953	4874	+	protein_coding	ENSMUST00000027114.5;ENSMUST00000185709.1	68115	matrix AAA peptidase interacting protein 1 [Source:MGI Symbol;Acc:MGI:1915365]
ENSMUSG00000077776.1	Gm22371	0	0	0	0	0	0	chr1	57422244	57422373	130	-	snoRNA	ENSMUST00000104588.1	-	predicted gene, 22371 [Source:MGI Symbol;Acc:MGI:5452148]
ENSMUSG00000088353.1	Gm24014	0	0	0	0	0	0	chr1	57467870	57468026	157	+	snRNA	ENSMUST00000157728.1	-	predicted gene, 24014 [Source:MGI Symbol;Acc:MGI:5453791]
ENSMUSG00000101826.1	Gm8581	0	0	0	0	0	0	chr1	57518523	57519412	890	-	processed_pseudogene	ENSMUST00000188636.1	-	predicted gene 8581 [Source:MGI Symbol;Acc:MGI:3647054]
ENSMUSG00000102685.1	Gm37373	0	0	0	0	0	0	chr1	57520831	57523642	2812	-	TEC	ENSMUST00000194005.1	-	predicted gene, 37373 [Source:MGI Symbol;Acc:MGI:5610601]
ENSMUSG00000101151.1	Gm17929	0	0	0	0	0	0	chr1	57561298	57564051	627	-	processed_pseudogene	ENSMUST00000186851.1	-	predicted gene, 17929 [Source:MGI Symbol;Acc:MGI:5010114]
ENSMUSG00000038305.15	Spats2l	9.682	7.301	9.342	408	324	466	chr1	57774162	57948394	3929	+	protein_coding	ENSMUST00000163239.7;ENSMUST00000163922.1;ENSMUST00000164302.7;ENSMUST00000164353.2;ENSMUST00000165235.1;ENSMUST00000167085.7;ENSMUST00000167971.7;ENSMUST00000168016.7;ENSMUST00000168895.1;ENSMUST00000168905.7;ENSMUST00000169772.2;ENSMUST00000170139.7;ENSMUST00000171699.7;ENSMUST00000172068.7;ENSMUST00000172287.7	67198	spermatogenesis associated, serine-rich 2-like [Source:MGI Symbol;Acc:MGI:1914448]
ENSMUSG00000091283.1	Gm17234	0	0	0	0	0	0	chr1	57909835	57917111	392	-	antisense	ENSMUST00000172128.1	-	predicted gene 17234 [Source:MGI Symbol;Acc:MGI:4938061]
ENSMUSG00000054770.16	Kctd18	5.492	9.103	9.438	376.31	601	603.18	chr1	57955101	58018956	5016	-	protein_coding	ENSMUST00000068000.9;ENSMUST00000114410.9;ENSMUST00000159826.1;ENSMUST00000160130.1;ENSMUST00000160614.8;ENSMUST00000161608.7;ENSMUST00000162410.7;ENSMUST00000163006.1;ENSMUST00000163061.7;ENSMUST00000164963.7;ENSMUST00000189298.1	51960	potassium channel tetramerisation domain containing 18 [Source:MGI Symbol;Acc:MGI:3603813]
ENSMUSG00000026039.9	Sgo2a	24.258	20.864	23.763	2899.69	2544	2910.82	chr1	57995971	58025899	4939	+	protein_coding	ENSMUST00000027202.8;ENSMUST00000190746.1	68549	shugoshin 2A [Source:MGI Symbol;Acc:MGI:1098767]
ENSMUSG00000063558.4	Aox1	0.092	0	0	12	0	0	chr1	58029931	58106413	6429	+	protein_coding	ENSMUST00000001027.6;ENSMUST00000160168.1	11761	aldehyde oxidase 1 [Source:MGI Symbol;Acc:MGI:88035]
ENSMUSG00000064294.12	Aox3	0	0.045	0.177	0	6	7	chr1	58113130	58200698	4606	+	protein_coding	ENSMUST00000040999.13;ENSMUST00000159014.1;ENSMUST00000160815.1;ENSMUST00000161549.1;ENSMUST00000162011.2	71724	aldehyde oxidase 3 [Source:MGI Symbol;Acc:MGI:1918974]
ENSMUSG00000089275.1	Gm24548	0	0	0	0	0	0	chr1	58154981	58155088	108	-	snoRNA	ENSMUST00000158650.1	-	predicted gene, 24548 [Source:MGI Symbol;Acc:MGI:5454325]
ENSMUSG00000038242.12	Aox4	0	0.02	0	0	3	0	chr1	58210397	58268597	4973	+	protein_coding	ENSMUST00000040442.5;ENSMUST00000159240.1;ENSMUST00000161833.7;ENSMUST00000161926.1;ENSMUST00000189059.1	71872	aldehyde oxidase 4 [Source:MGI Symbol;Acc:MGI:1919122]
ENSMUSG00000089822.1	Gm15759	0	0	0	0	0	0	chr1	58254117	58315656	3723	-	antisense	ENSMUST00000161126.1	-	predicted gene 15759 [Source:MGI Symbol;Acc:MGI:3783202]
ENSMUSG00000079554.2	Aox2	0	0	0	0	0	0	chr1	58278326	58380259	5771	+	protein_coding	ENSMUST00000114366.2	213043	aldehyde oxidase 2 [Source:MGI Symbol;Acc:MGI:3529596]
ENSMUSG00000103839.1	Gm37607	0.104	0.084	0.126	6	5	7	chr1	58383512	58386134	2623	-	TEC	ENSMUST00000194925.1	-	predicted gene, 37607 [Source:MGI Symbol;Acc:MGI:5610835]
ENSMUSG00000051223.14	Bzw1	309.213	339.199	347.784	21197	23084	24320	chr1	58392898	58407353	3876	+	protein_coding	ENSMUST00000050552.14;ENSMUST00000186949.1;ENSMUST00000188630.6;ENSMUST00000188898.6	66882	basic leucine zipper and W2 domains 1 [Source:MGI Symbol;Acc:MGI:1914132]
ENSMUSG00000026034.17	Clk1	47.284	54.465	62.021	1951	2275	2541	chr1	58410189	58424066	4865	-	protein_coding	ENSMUST00000034868.13;ENSMUST00000123580.7;ENSMUST00000129303.1;ENSMUST00000129577.7;ENSMUST00000131051.1;ENSMUST00000135380.1;ENSMUST00000139787.7;ENSMUST00000141570.7;ENSMUST00000147258.1;ENSMUST00000148330.7;ENSMUST00000151338.7;ENSMUST00000156931.7;ENSMUST00000186552.6	12747	CDC-like kinase 1 [Source:MGI Symbol;Acc:MGI:107403]
ENSMUSG00000026035.15	Ppil3	60.546	61.89	50.356	934.04	1062.47	915.39	chr1	58430994	58445486	2139	-	protein_coding	ENSMUST00000081677.11;ENSMUST00000114345.8;ENSMUST00000114348.7;ENSMUST00000117069.7;ENSMUST00000124550.1;ENSMUST00000185990.1;ENSMUST00000186242.1;ENSMUST00000188896.1;ENSMUST00000190048.6	70225	peptidylprolyl isomerase (cyclophilin)-like 3 [Source:MGI Symbol;Acc:MGI:1917475]
ENSMUSG00000026036.17	Nif3l1	48.83	55.454	56.341	2743.87	3315.32	3337.64	chr1	58445151	58481816	3769	+	protein_coding	ENSMUST00000087521.12;ENSMUST00000114337.7;ENSMUST00000129759.1;ENSMUST00000140723.1;ENSMUST00000151272.1;ENSMUST00000171597.1;ENSMUST00000185578.1;ENSMUST00000188295.1	65102	Ngg1 interacting factor 3-like 1 (S. pombe) [Source:MGI Symbol;Acc:MGI:1929485]
ENSMUSG00000026037.14	Orc2	45.667	39.855	57.828	3089.09	2773.21	3929.96	chr1	58462771	58505109	3561	-	protein_coding	ENSMUST00000027198.11;ENSMUST00000114325.7;ENSMUST00000151723.1;ENSMUST00000190695.1;ENSMUST00000191206.1	18393	origin recognition complex, subunit 2 [Source:MGI Symbol;Acc:MGI:1328306]
ENSMUSG00000094245.1	Gm23966	0	0	0	0	0	0	chr1	58466515	58466621	107	-	snRNA	ENSMUST00000179823.1	-	predicted gene, 23966 [Source:MGI Symbol;Acc:MGI:5453743]
ENSMUSG00000085054.2	Gm15834	0.015	0	0.014	1.02	0	1	chr1	58505148	58523230	2613	+	lincRNA	ENSMUST00000129740.2;ENSMUST00000139825.1;ENSMUST00000160947.1	-	predicted gene 15834 [Source:MGI Symbol;Acc:MGI:3802168]
ENSMUSG00000038174.14	Fam126b	2.89	2.185	2.237	331.98	285	212	chr1	58522806	58586323	8685	-	protein_coding	ENSMUST00000038372.13;ENSMUST00000097724.9;ENSMUST00000159185.1;ENSMUST00000159980.1;ENSMUST00000160546.7;ENSMUST00000161000.1;ENSMUST00000161600.7;ENSMUST00000187717.6;ENSMUST00000191472.1	213056	family with sequence similarity 126, member B [Source:MGI Symbol;Acc:MGI:1098784]
ENSMUSG00000026032.8	Ndufb3	151.365	150.658	157.738	2093.98	2134.83	2284.96	chr1	58586384	58595964	763	+	protein_coding	ENSMUST00000027193.8	66495	NADH:ubiquinone oxidoreductase subunit B3 [Source:MGI Symbol;Acc:MGI:1913745]
ENSMUSG00000100202.1	Gm29389	0	0	0	0	0	0	chr1	58625214	58625565	352	-	processed_pseudogene	ENSMUST00000191562.1	-	predicted gene 29389 [Source:MGI Symbol;Acc:MGI:5580095]
ENSMUSG00000099490.1	Gm18802	0	0	0	0	0	0	chr1	58630375	58637344	888	+	processed_pseudogene	ENSMUST00000186270.1	-	predicted gene, 18802 [Source:MGI Symbol;Acc:MGI:5010987]
ENSMUSG00000059647.5	Cbx3-ps7	0	0.719	0	0	5.61	0	chr1	58646688	58647239	552	+	processed_pseudogene	ENSMUST00000081455.5	-	chromobox 3, pseudogene 7 [Source:MGI Symbol;Acc:MGI:3704187]
ENSMUSG00000047528.13	Flacc1	0.252	0.124	0	8.02	4.02	0	chr1	58646903	58695989	1979	-	protein_coding	ENSMUST00000055313.13;ENSMUST00000185953.6;ENSMUST00000188772.6;ENSMUST00000188839.1;ENSMUST00000191252.6;ENSMUST00000191565.6	108812	flagellum associated containing coiled-coil domains 1 [Source:MGI Symbol;Acc:MGI:1918359]
ENSMUSG00000102059.1	Gm20257	0	0	0	0	0	0	chr1	58652641	58655831	936	+	transcribed_unprocessed_pseudogene	ENSMUST00000185352.1;ENSMUST00000188643.1	-	predicted gene, 20257 [Source:MGI Symbol;Acc:MGI:5012442]
ENSMUSG00000101046.1	Gm28803	0	0	0	0	0	0	chr1	58702309	58703986	764	+	processed_pseudogene	ENSMUST00000190385.1	-	predicted gene 28803 [Source:MGI Symbol;Acc:MGI:5579509]
ENSMUSG00000026031.15	Cflar	6.347	8.695	6.852	486.36	523.39	399.34	chr1	58711508	58758884	6572	+	protein_coding	ENSMUST00000069333.7;ENSMUST00000097722.8;ENSMUST00000097723.2;ENSMUST00000114309.7;ENSMUST00000114313.7;ENSMUST00000123032.1;ENSMUST00000123553.1;ENSMUST00000124567.1;ENSMUST00000140940.7;ENSMUST00000149874.7;ENSMUST00000156870.1;ENSMUST00000164900.7;ENSMUST00000189858.1	12633	CASP8 and FADD-like apoptosis regulator [Source:MGI Symbol;Acc:MGI:1336166]
ENSMUSG00000100236.1	Gm3841	0	0.195	0	0	1	0	chr1	58785209	58785659	451	+	processed_pseudogene	ENSMUST00000191399.1	-	predicted gene 3841 [Source:MGI Symbol;Acc:MGI:3782013]
ENSMUSG00000026029.14	Casp8	6.197	10.849	10.49	339	609	608	chr1	58795374	58847503	2585	+	protein_coding	ENSMUST00000027189.14;ENSMUST00000165549.7;ENSMUST00000190213.1;ENSMUST00000191201.6	12370	caspase 8 [Source:MGI Symbol;Acc:MGI:1261423]
ENSMUSG00000102719.1	Gm37760	0.214	0.055	0.066	19	5	6	chr1	58797783	58801623	3841	+	TEC	ENSMUST00000194726.1	-	predicted gene, 37760 [Source:MGI Symbol;Acc:MGI:5610988]
ENSMUSG00000099719.1	Gm28802	0	0	0	0	0	0	chr1	58850085	58892792	944	-	unprocessed_pseudogene	ENSMUST00000188624.1	-	predicted gene 28802 [Source:MGI Symbol;Acc:MGI:5579508]
ENSMUSG00000026028.12	Trak2	3.915	3.305	3.939	662	560	692	chr1	58900449	58973430	6189	-	protein_coding	ENSMUST00000027186.11;ENSMUST00000172685.1;ENSMUST00000173590.1;ENSMUST00000173719.1;ENSMUST00000174120.1;ENSMUST00000174359.1	70827	trafficking protein, kinesin binding 2 [Source:MGI Symbol;Acc:MGI:1918077]
ENSMUSG00000026027.13	Stradb	9.39	14.72	9.956	603	986	653	chr1	58973522	58995715	3076	+	protein_coding	ENSMUST00000027185.10;ENSMUST00000114296.7;ENSMUST00000123301.7;ENSMUST00000123965.7;ENSMUST00000147637.7;ENSMUST00000152318.1;ENSMUST00000153990.7	227154	STE20-related kinase adaptor beta [Source:MGI Symbol;Acc:MGI:2144047]
ENSMUSG00000072295.7	C2cd6	0	0	0	0	0	0	chr1	58997116	59094900	7029	-	protein_coding	ENSMUST00000097080.3;ENSMUST00000149784.1;ENSMUST00000238601.1;ENSMUST00000238949.1	73463	C2 calcium dependent domain containing 6 [Source:MGI Symbol;Acc:MGI:1920713]
ENSMUSG00000047383.8	AC169382.1	0	0	0	0	0	0	chr1	58997123	59003539	878	-	lincRNA	ENSMUST00000054653.8	-	novel transcript
ENSMUSG00000099752.1	Gm29018	0	0	0	0	0	0	chr1	59014224	59059481	925	+	antisense	ENSMUST00000188707.1;ENSMUST00000191356.1	-	predicted gene 29018 [Source:MGI Symbol;Acc:MGI:5579724]
ENSMUSG00000077616.1	Gm25502	0	0	0	0	0	0	chr1	59070988	59071118	131	+	snoRNA	ENSMUST00000104428.1	-	predicted gene, 25502 [Source:MGI Symbol;Acc:MGI:5455279]
ENSMUSG00000038079.14	Tmem237	45.523	34.794	39.387	1608	1262.83	1484.76	chr1	59100590	59120408	1869	-	protein_coding	ENSMUST00000087475.10;ENSMUST00000094917.9;ENSMUST00000185951.1;ENSMUST00000186395.1;ENSMUST00000186794.6;ENSMUST00000186820.1;ENSMUST00000190014.6	381259	transmembrane protein 237 [Source:MGI Symbol;Acc:MGI:2138365]
ENSMUSG00000097573.2	G730003C15Rik	0.175	0.442	0.489	9.71	25.13	28.02	chr1	59119833	59122141	2309	+	antisense	ENSMUST00000180570.1;ENSMUST00000189096.1	-	RIKEN cDNA G730003C15 gene [Source:MGI Symbol;Acc:MGI:3641700]
ENSMUSG00000079550.9	Mpp4	0.072	0.013	0.171	6.04	1.1	8.56	chr1	59120935	59163389	3531	-	protein_coding	ENSMUST00000066374.13;ENSMUST00000078874.13;ENSMUST00000114275.8;ENSMUST00000186477.1;ENSMUST00000186790.1;ENSMUST00000187825.6;ENSMUST00000188494.6;ENSMUST00000189743.6;ENSMUST00000189884.6;ENSMUST00000191200.6	227157	membrane protein, palmitoylated 4 (MAGUK p55 subfamily member 4) [Source:MGI Symbol;Acc:MGI:2386681]
ENSMUSG00000101586.1	Gm29017	0	0.041	0	0	2	0	chr1	59151047	59169320	2092	+	antisense	ENSMUST00000190598.1	-	predicted gene 29017 [Source:MGI Symbol;Acc:MGI:5579723]
ENSMUSG00000099563.1	Gm19125	0	0	0	0	0	0	chr1	59155607	59156989	1383	+	processed_pseudogene	ENSMUST00000188408.1	-	predicted gene, 19125 [Source:MGI Symbol;Acc:MGI:5011310]
ENSMUSG00000026024.14	Als2	14.25	15.302	18.307	2375.25	2739.94	3430.66	chr1	59162926	59237231	6342	-	protein_coding	ENSMUST00000027178.12;ENSMUST00000159166.7;ENSMUST00000160945.1;ENSMUST00000163058.1;ENSMUST00000188469.1	74018	alsin Rho guanine nucleotide exchange factor [Source:MGI Symbol;Acc:MGI:1921268]
ENSMUSG00000026023.16	Cdk15	0.336	0.131	0	14	5	0	chr1	59256906	59352993	2108	+	protein_coding	ENSMUST00000114248.2;ENSMUST00000160662.7;ENSMUST00000162487.1;ENSMUST00000162906.1	271697	cyclin-dependent kinase 15 [Source:MGI Symbol;Acc:MGI:3583944]
ENSMUSG00000099922.1	Gm29016	0	0	0	0	0	0	chr1	59378930	59392299	1013	+	lincRNA	ENSMUST00000187523.1	-	predicted gene 29016 [Source:MGI Symbol;Acc:MGI:5579722]
ENSMUSG00000104502.1	Gm37737	0.048	0.047	0.117	2	2	5	chr1	59447865	59449502	1638	-	TEC	ENSMUST00000195013.1	-	predicted gene, 37737 [Source:MGI Symbol;Acc:MGI:5610965]
ENSMUSG00000041075.8	Fzd7	47.651	67.425	46.45	5942	8603	5968	chr1	59482424	59486955	4532	+	protein_coding	ENSMUST00000114246.3	14369	frizzled class receptor 7 [Source:MGI Symbol;Acc:MGI:108570]
ENSMUSG00000097819.1	Gm26813	0.042	0.239	0.123	4	23	12	chr1	59488480	59492605	3587	-	lincRNA	ENSMUST00000180778.1	-	predicted gene, 26813 [Source:MGI Symbol;Acc:MGI:5477307]
ENSMUSG00000047361.16	Gm973	0.653	0.392	0.099	9	3	2	chr1	59516264	59636417	3595	+	protein_coding	ENSMUST00000114243.7;ENSMUST00000185291.1;ENSMUST00000185753.6;ENSMUST00000186310.1;ENSMUST00000186434.2;ENSMUST00000187454.6;ENSMUST00000187979.1;ENSMUST00000190490.1;ENSMUST00000191051.1;ENSMUST00000212835.1	381260	predicted gene 973 [Source:MGI Symbol;Acc:MGI:2685819]
ENSMUSG00000099811.6	Gm28411	0	0	0	0	0	0	chr1	59532991	59549521	464	-	antisense	ENSMUST00000189864.1;ENSMUST00000191318.6	-	predicted gene 28411 [Source:MGI Symbol;Acc:MGI:5579117]
ENSMUSG00000101409.1	1700122D07Rik	0	0	0	0	0	0	chr1	59534811	59537229	421	-	antisense	ENSMUST00000186973.1	-	RIKEN cDNA 1700122D07 gene [Source:MGI Symbol;Acc:MGI:1923911]
ENSMUSG00000026021.15	Sumo1	473.487	541.913	520.516	10884.9	12746.8	12375.9	chr1	59586558	59670834	1215	-	protein_coding	ENSMUST00000091374.8;ENSMUST00000123857.1;ENSMUST00000185265.1;ENSMUST00000191158.6	22218	small ubiquitin-like modifier 1 [Source:MGI Symbol;Acc:MGI:1197010]
ENSMUSG00000089276.1	Gm24545	0	0	0	0	0	0	chr1	59626580	59626664	85	+	misc_RNA	ENSMUST00000158651.1	-	predicted gene, 24545 [Source:MGI Symbol;Acc:MGI:5454322]
ENSMUSG00000103821.1	D430013B06Rik	0.025	0	0	1	0	0	chr1	59646200	59648071	1872	-	TEC	ENSMUST00000192922.1	-	RIKEN cDNA D430013B06 gene [Source:MGI Symbol;Acc:MGI:3026994]
ENSMUSG00000101400.1	Gm29596	0	0	0.536	0	0	2	chr1	59673241	59673625	385	+	processed_pseudogene	ENSMUST00000185710.1	-	predicted gene 29596 [Source:MGI Symbol;Acc:MGI:5580302]
ENSMUSG00000026020.9	Nop58	509.619	472.874	646.299	12826	12795	16999	chr1	59684971	59719044	9507	+	protein_coding	ENSMUST00000027174.9;ENSMUST00000185368.1;ENSMUST00000185772.6;ENSMUST00000186044.1;ENSMUST00000187491.1;ENSMUST00000187837.6;ENSMUST00000188390.1;ENSMUST00000189289.6;ENSMUST00000189327.6;ENSMUST00000189919.6;ENSMUST00000190231.6;ENSMUST00000190265.6;ENSMUST00000190759.6;ENSMUST00000191088.6;ENSMUST00000191142.6	55989	NOP58 ribonucleoprotein [Source:MGI Symbol;Acc:MGI:1933184]
ENSMUSG00000077345.1	Snord70	0	0	0	0	0	0	chr1	59691934	59692020	87	+	snoRNA	ENSMUST00000104157.1	-	small nucleolar RNA, C/D box 70 [Source:MGI Symbol;Acc:MGI:3819553]
ENSMUSG00000077358.1	Gm26293	0	0	0	0	0	0	chr1	59692509	59692592	84	+	snoRNA	ENSMUST00000104170.1	-	predicted gene, 26293 [Source:MGI Symbol;Acc:MGI:5456070]
ENSMUSG00000089512.3	Gm26287	0	0	0	0	0	0	chr1	59704258	59704338	81	+	snoRNA	ENSMUST00000158887.3	-	predicted gene, 26287 [Source:MGI Symbol;Acc:MGI:5456064]
ENSMUSG00000089093.3	Snord11	0	0	0	0	0	0	chr1	59704790	59704873	84	+	snoRNA	ENSMUST00000158468.3	-	small nucleolar RNA, C/D box 11 [Source:MGI Symbol;Acc:MGI:3819516]
ENSMUSG00000067336.6	Bmpr2	0.27	0.294	0.496	80	94	159	chr1	59763400	59879014	12899	+	protein_coding	ENSMUST00000087435.6;ENSMUST00000186246.1;ENSMUST00000190659.1	12168	bone morphogenetic protein receptor, type II (serine/threonine kinase) [Source:MGI Symbol;Acc:MGI:1095407]
ENSMUSG00000104052.1	Gm38125	0	0	0	0	0	0	chr1	59801263	59804700	3438	+	TEC	ENSMUST00000194136.1	-	predicted gene, 38125 [Source:MGI Symbol;Acc:MGI:5611353]
ENSMUSG00000103131.1	Gm37977	0	0	0	0	0	0	chr1	59886969	59887689	721	-	TEC	ENSMUST00000193096.1	-	predicted gene, 37977 [Source:MGI Symbol;Acc:MGI:5611205]
ENSMUSG00000041040.12	Fam117b	10.382	9.769	7.85	1454	1394	1129.53	chr1	59913006	59985346	5532	+	protein_coding	ENSMUST00000036540.11;ENSMUST00000151630.1;ENSMUST00000189790.1	72750	family with sequence similarity 117, member B [Source:MGI Symbol;Acc:MGI:1920000]
ENSMUSG00000103696.1	Gm37531	0.07	0.061	0	9	8	0	chr1	59929688	59935102	5415	+	TEC	ENSMUST00000191628.1	-	predicted gene, 37531 [Source:MGI Symbol;Acc:MGI:5610759]
ENSMUSG00000100901.1	Gm18829	0	0	0	0	0	0	chr1	59950403	59952464	1622	-	processed_pseudogene	ENSMUST00000188150.1	-	predicted gene, 18829 [Source:MGI Symbol;Acc:MGI:5011014]
ENSMUSG00000026018.12	Ica1l	0.675	0.526	1.026	13	12	24.47	chr1	59982490	60043184	3650	-	protein_coding	ENSMUST00000027172.12;ENSMUST00000185891.1;ENSMUST00000186970.1;ENSMUST00000187364.1;ENSMUST00000189776.1;ENSMUST00000191251.6	70375	islet cell autoantigen 1-like [Source:MGI Symbol;Acc:MGI:1917625]
ENSMUSG00000026019.15	Wdr12	113.079	97.592	119.52	6405.5	5931.95	7002.97	chr1	60069785	60098645	10012	-	protein_coding	ENSMUST00000027173.14;ENSMUST00000117438.7;ENSMUST00000122038.7;ENSMUST00000133767.1;ENSMUST00000136461.1;ENSMUST00000141417.2;ENSMUST00000143342.7;ENSMUST00000147413.1	57750	WD repeat domain 12 [Source:MGI Symbol;Acc:MGI:1927241]
ENSMUSG00000026017.13	Carf	1.123	0.984	0.948	74	124	95	chr1	60098247	60153953	5463	+	protein_coding	ENSMUST00000027171.11;ENSMUST00000124986.7;ENSMUST00000130075.7;ENSMUST00000132949.2;ENSMUST00000150008.7;ENSMUST00000180952.7;ENSMUST00000186107.6;ENSMUST00000186779.1;ENSMUST00000187978.6;ENSMUST00000191232.1	241066	calcium response factor [Source:MGI Symbol;Acc:MGI:2182269]
ENSMUSG00000082609.1	Gm15464	0.221	0	0.208	1	0	1	chr1	60117255	60117685	431	+	processed_pseudogene	ENSMUST00000118718.1	-	predicted gene 15464 [Source:MGI Symbol;Acc:MGI:3646025]
ENSMUSG00000073664.11	Nbeal1	1.495	2.335	2.457	325	427	411	chr1	60180599	60338328	15731	+	protein_coding	ENSMUST00000035569.11;ENSMUST00000159344.1;ENSMUST00000160834.7;ENSMUST00000160980.2;ENSMUST00000162291.7;ENSMUST00000185573.1;ENSMUST00000185984.1;ENSMUST00000187195.1;ENSMUST00000188450.6;ENSMUST00000190958.1	269198	neurobeachin like 1 [Source:MGI Symbol;Acc:MGI:2444343]
ENSMUSG00000100516.1	Gm29332	0	0	0	0	0	0	chr1	60267402	60267628	227	-	processed_pseudogene	ENSMUST00000190829.1	-	predicted gene 29332 [Source:MGI Symbol;Acc:MGI:5580038]
ENSMUSG00000049439.13	Cyp20a1	22.157	22.145	24.822	1231	1257	1429	chr1	60343323	60388060	2223	+	protein_coding	ENSMUST00000060608.12;ENSMUST00000114202.7;ENSMUST00000148443.2	77951	cytochrome P450, family 20, subfamily a, polypeptide 1 [Source:MGI Symbol;Acc:MGI:1925201]
ENSMUSG00000103822.1	6030460B20Rik	0	0.187	0.046	0	4	1	chr1	60353119	60354176	1058	+	TEC	ENSMUST00000191764.1	-	RIKEN cDNA 6030460B20 gene [Source:MGI Symbol;Acc:MGI:1924974]
ENSMUSG00000026782.15	Abi2	15.983	20.386	17.216	2254	2807	2484	chr1	60409619	60481158	5768	+	protein_coding	ENSMUST00000052332.14;ENSMUST00000185788.6;ENSMUST00000186097.6;ENSMUST00000187400.6;ENSMUST00000187709.6;ENSMUST00000188594.6;ENSMUST00000188618.6;ENSMUST00000189082.6;ENSMUST00000189649.1;ENSMUST00000189980.6;ENSMUST00000190158.1;ENSMUST00000191493.1	329165	abl-interactor 2 [Source:MGI Symbol;Acc:MGI:106913]
ENSMUSG00000026014.15	Raph1	22.476	17.59	26.812	974	729	1149	chr1	60482292	60567104	10024	-	protein_coding	ENSMUST00000027168.11;ENSMUST00000090293.10;ENSMUST00000127573.2;ENSMUST00000140485.7;ENSMUST00000142258.2;ENSMUST00000182085.7;ENSMUST00000188511.1;ENSMUST00000189383.1	77300	Ras association (RalGDS/AF-6) and pleckstrin homology domains 1 [Source:MGI Symbol;Acc:MGI:1924550]
ENSMUSG00000081562.1	Gm11575	5.224	1.81	3.836	5.89	2.11	4.44	chr1	60522839	60523066	228	-	processed_pseudogene	ENSMUST00000122243.1	-	predicted gene 11575 [Source:MGI Symbol;Acc:MGI:3649592]
ENSMUSG00000084400.1	Gm11576	0	0	0	0	0	0	chr1	60537020	60537436	417	+	processed_pseudogene	ENSMUST00000117433.1	-	predicted gene 11576 [Source:MGI Symbol;Acc:MGI:3649593]
ENSMUSG00000082160.1	Gm11578	0	0.702	0.744	0	3.74	4.09	chr1	60592251	60592709	459	-	processed_pseudogene	ENSMUST00000118530.1	-	predicted gene 11578 [Source:MGI Symbol;Acc:MGI:3650505]
ENSMUSG00000103215.1	Gm38388	0	0	0	0	0	0	chr1	60594807	60596236	1430	-	TEC	ENSMUST00000195569.1	-	predicted gene, 38388 [Source:MGI Symbol;Acc:MGI:5613624]
ENSMUSG00000088973.1	Gm23762	0	0	0	0	0	0	chr1	60613698	60613803	106	-	miRNA	ENSMUST00000158348.1	-	predicted gene, 23762 [Source:MGI Symbol;Acc:MGI:5453539]
ENSMUSG00000084151.1	Gm11577	0	0	0	0	0	0	chr1	60700872	60701937	737	+	processed_pseudogene	ENSMUST00000118030.1	-	predicted gene 11577 [Source:MGI Symbol;Acc:MGI:3650975]
ENSMUSG00000101188.1	Eif4a-ps4	431.607	444.058	446.374	12157.7	12789.7	13088.7	chr1	60703932	60705149	1218	+	processed_pseudogene	ENSMUST00000122226.1	-	eukaryotic translation initiation factor 4A, pseudogene 4 [Source:MGI Symbol;Acc:MGI:1195958]
ENSMUSG00000026012.2	Cd28	0	0	0	0	0	0	chr1	60716800	60773359	4347	+	protein_coding	ENSMUST00000027165.2;ENSMUST00000132833.1;ENSMUST00000153207.1	12487	CD28 antigen [Source:MGI Symbol;Acc:MGI:88327]
ENSMUSG00000086795.1	Gm11579	0	0	0	0	0	0	chr1	60776665	60781834	845	-	lincRNA	ENSMUST00000145502.1	-	predicted gene 11579 [Source:MGI Symbol;Acc:MGI:3650510]
ENSMUSG00000085965.1	2310016D23Rik	0	0	0	0	0	0	chr1	60778843	60803790	388	+	lincRNA	ENSMUST00000130082.1	-	RIKEN cDNA 2310016D23 gene [Source:MGI Symbol;Acc:MGI:1923693]
ENSMUSG00000104069.1	Gm37198	0	0	0	0	0	0	chr1	60779352	60781461	2110	+	TEC	ENSMUST00000195593.1	-	predicted gene, 37198 [Source:MGI Symbol;Acc:MGI:5610426]
ENSMUSG00000083118.1	Gm11609	0	0	0	0	0	0	chr1	60792490	60793832	793	+	processed_pseudogene	ENSMUST00000121926.1	-	predicted gene 11609 [Source:MGI Symbol;Acc:MGI:3694969]
ENSMUSG00000083355.1	Gm11581	0	0	0	0	0	0	chr1	60809116	60809942	763	+	processed_pseudogene	ENSMUST00000122024.1	-	predicted gene 11581 [Source:MGI Symbol;Acc:MGI:3652083]
ENSMUSG00000102549.1	Gm38137	0	0	0	0	0	0	chr1	60880338	60881738	1401	+	TEC	ENSMUST00000193735.1	-	predicted gene, 38137 [Source:MGI Symbol;Acc:MGI:5611365]
ENSMUSG00000026011.13	Ctla4	0	0	0	0	0	0	chr1	60887000	60915832	1933	+	protein_coding	ENSMUST00000027164.8;ENSMUST00000097720.3;ENSMUST00000124816.1	12477	cytotoxic T-lymphocyte-associated protein 4 [Source:MGI Symbol;Acc:MGI:88556]
ENSMUSG00000081382.1	Rpl18-ps1	5.5	6.673	2.644	39.41	49.26	20.02	chr1	60900898	60901422	525	+	processed_pseudogene	ENSMUST00000121555.1	-	ribosomal protein L18, pseudogene 1 [Source:MGI Symbol;Acc:MGI:98018]
ENSMUSG00000080800.1	Gm11582	4.901	3.156	3.199	6.02	4.01	4.04	chr1	60948230	60948465	236	-	processed_pseudogene	ENSMUST00000121041.1	-	predicted gene 11582 [Source:MGI Symbol;Acc:MGI:3652084]
ENSMUSG00000026009.14	Icos	0.084	0	0	7	0	0	chr1	60977927	61000320	3241	+	protein_coding	ENSMUST00000027162.11;ENSMUST00000102827.3	54167	inducible T cell co-stimulator [Source:MGI Symbol;Acc:MGI:1858745]
ENSMUSG00000102561.1	Gm37039	0	0	0	0	0	0	chr1	60989479	60991963	2485	+	TEC	ENSMUST00000193733.1	-	predicted gene, 37039 [Source:MGI Symbol;Acc:MGI:5610267]
ENSMUSG00000082804.3	Rpl17-ps1	0	0.253	0.251	0	2	2.05	chr1	61075674	61076225	552	+	processed_pseudogene	ENSMUST00000119156.1	-	ribosomal protein L17, pseudogene 1 [Source:MGI Symbol;Acc:MGI:3652107]
ENSMUSG00000082661.1	Gm11590	0	0	0	0	0	0	chr1	61121378	61124004	1455	-	processed_pseudogene	ENSMUST00000118999.1	-	predicted gene 11590 [Source:MGI Symbol;Acc:MGI:3652106]
ENSMUSG00000080785.1	Gm11591	0	0	0	0	0	0	chr1	61196541	61197242	702	-	processed_pseudogene	ENSMUST00000120063.1	-	predicted gene 11591 [Source:MGI Symbol;Acc:MGI:3652105]
ENSMUSG00000100893.1	Gm28083	0	0	0	0	0	0	chr1	61265291	61271514	538	-	lincRNA	ENSMUST00000186533.1	-	predicted gene 28083 [Source:MGI Symbol;Acc:MGI:5578789]
ENSMUSG00000085248.2	Gm11587	0	0	0	0	0	0	chr1	61301909	61307746	1120	+	lincRNA	ENSMUST00000128274.2	-	predicted gene 11587 [Source:MGI Symbol;Acc:MGI:3652110]
ENSMUSG00000085447.1	9530026F06Rik	0	0	0	0	0	0	chr1	61378432	61395904	892	+	lincRNA	ENSMUST00000141000.1	-	RIKEN cDNA 9530026F06 gene [Source:MGI Symbol;Acc:MGI:1924591]
ENSMUSG00000086408.1	Gm11588	0	0	0	0	0	0	chr1	61440101	61469475	658	+	lincRNA	ENSMUST00000141758.1	-	predicted gene 11588 [Source:MGI Symbol;Acc:MGI:3650951]
ENSMUSG00000089546.1	Gm25839	0	0	0	0	0	0	chr1	61470441	61470543	103	+	snRNA	ENSMUST00000158921.1	-	predicted gene, 25839 [Source:MGI Symbol;Acc:MGI:5455616]
ENSMUSG00000100965.1	Gm28449	0	0	0	0	0	0	chr1	61474951	61476028	506	+	lincRNA	ENSMUST00000187655.1	-	predicted gene 28449 [Source:MGI Symbol;Acc:MGI:5579155]
ENSMUSG00000102168.1	Gm36943	0	0	0	0	0	0	chr1	61545882	61546163	282	+	TEC	ENSMUST00000194422.1	-	predicted gene, 36943 [Source:MGI Symbol;Acc:MGI:5610171]
ENSMUSG00000100381.1	Gm28094	0	0	0	0	0	0	chr1	61548122	61548511	390	+	processed_pseudogene	ENSMUST00000185262.1	-	predicted gene 28094 [Source:MGI Symbol;Acc:MGI:5578800]
ENSMUSG00000086009.1	4930587A21Rik	0	0	0	0	0	0	chr1	61616943	61621149	851	-	lincRNA	ENSMUST00000128588.1	-	RIKEN cDNA 4930587A21 gene [Source:MGI Symbol;Acc:MGI:1923146]
ENSMUSG00000052062.14	Pard3b	0.232	0.669	0.29	33	43	28	chr1	61638824	62642284	8392	+	protein_coding	ENSMUST00000046673.10;ENSMUST00000075374.9;ENSMUST00000094906.3;ENSMUST00000129030.1;ENSMUST00000138768.7;ENSMUST00000188325.1	72823	par-3 family cell polarity regulator beta [Source:MGI Symbol;Acc:MGI:1919301]
ENSMUSG00000103656.1	Gm37205	0	0	0	0	0	0	chr1	61654423	61657158	2736	+	TEC	ENSMUST00000194820.1	-	predicted gene, 37205 [Source:MGI Symbol;Acc:MGI:5610433]
ENSMUSG00000104402.1	Gm38012	0	0	0	0	0	0	chr1	61677249	61680277	3029	+	TEC	ENSMUST00000193022.1	-	predicted gene, 38012 [Source:MGI Symbol;Acc:MGI:5611240]
ENSMUSG00000104081.1	Gm38278	0	0	0	0	0	0	chr1	61702527	61703891	1365	+	TEC	ENSMUST00000194715.1	-	predicted gene, 38278 [Source:MGI Symbol;Acc:MGI:5611506]
ENSMUSG00000085842.7	Pard3bos1	0	0	0.084	0	0	1	chr1	61767415	61851540	1878	-	antisense	ENSMUST00000130699.1;ENSMUST00000138535.7	-	par-3 family cell polarity regulator beta, opposite strand 1 [Source:MGI Symbol;Acc:MGI:1921911]
ENSMUSG00000103002.1	Gm38075	0	0	0	0	0	0	chr1	61805221	61806140	920	+	TEC	ENSMUST00000191979.1	-	predicted gene, 38075 [Source:MGI Symbol;Acc:MGI:5611303]
ENSMUSG00000100344.1	Gm29640	0	0	0	0	0	0	chr1	61980930	61981207	278	-	processed_pseudogene	ENSMUST00000187972.1	-	predicted gene 29640 [Source:MGI Symbol;Acc:MGI:5580346]
ENSMUSG00000101509.1	Gm29641	0	0	0	0	0	0	chr1	62095081	62095339	259	-	processed_pseudogene	ENSMUST00000188955.1	-	predicted gene 29641 [Source:MGI Symbol;Acc:MGI:5580347]
ENSMUSG00000085019.2	Pard3bos2	0	0	0	0	0	0	chr1	62131195	62136109	770	-	antisense	ENSMUST00000127498.2	-	par-3 family cell polarity regulator beta, opposite strand 2 [Source:MGI Symbol;Acc:MGI:3650411]
ENSMUSG00000102359.1	Gm38351	0	0	0	0	0	0	chr1	62247153	62249670	2518	+	TEC	ENSMUST00000195466.1	-	predicted gene, 38351 [Source:MGI Symbol;Acc:MGI:5611579]
ENSMUSG00000085400.1	Pard3bos3	0	0	0	0	0	0	chr1	62456725	62499261	862	-	antisense	ENSMUST00000147177.1	-	par-3 family cell polarity regulator beta, opposite strand 3 [Source:MGI Symbol;Acc:MGI:3651159]
ENSMUSG00000100750.1	Gm29084	0.391	0.294	0.289	13	10	10	chr1	62534491	62535942	1452	-	antisense	ENSMUST00000185587.1	-	predicted gene 29084 [Source:MGI Symbol;Acc:MGI:5579790]
ENSMUSG00000081950.1	Gm11600	0	0	0	0	0	0	chr1	62656695	62657788	240	-	processed_pseudogene	ENSMUST00000119592.1	-	predicted gene 11600 [Source:MGI Symbol;Acc:MGI:3651838]
ENSMUSG00000084333.1	Gm11599	0.592	0.921	0.304	10.73	17.16	5.76	chr1	62660839	62661716	878	+	processed_pseudogene	ENSMUST00000118720.1	-	predicted gene 11599 [Source:MGI Symbol;Acc:MGI:3651840]
ENSMUSG00000025969.15	Nrp2	0.901	4.86	3.363	165	876	639	chr1	62703285	62818695	6723	+	protein_coding	ENSMUST00000027112.12;ENSMUST00000063594.12;ENSMUST00000075144.11;ENSMUST00000102822.8;ENSMUST00000114155.7;ENSMUST00000114157.2;ENSMUST00000126344.1	18187	neuropilin 2 [Source:MGI Symbol;Acc:MGI:1100492]
ENSMUSG00000100811.1	Gm29083	0	0	0	0	0	0	chr1	62714723	62718073	733	-	antisense	ENSMUST00000189205.1	-	predicted gene 29083 [Source:MGI Symbol;Acc:MGI:5579789]
ENSMUSG00000103032.1	Gm37121	0.015	0	0.1	1	0	7	chr1	62809302	62811857	2556	+	TEC	ENSMUST00000192219.1	-	predicted gene, 37121 [Source:MGI Symbol;Acc:MGI:5610349]
ENSMUSG00000100426.1	Gm4208	0	0	0	0	0	0	chr1	62821355	62832370	871	-	lincRNA	ENSMUST00000189802.1	-	predicted gene 4208 [Source:MGI Symbol;Acc:MGI:3782384]
ENSMUSG00000040865.15	Ino80d	3.604	3.742	4.328	343	372	378	chr1	62958418	63114667	13675	-	protein_coding	ENSMUST00000097718.8;ENSMUST00000133236.7;ENSMUST00000137511.7;ENSMUST00000153992.1;ENSMUST00000165066.7;ENSMUST00000172416.7;ENSMUST00000188100.1	227195	INO80 complex subunit D [Source:MGI Symbol;Acc:MGI:3027003]
ENSMUSG00000104991.1	Gm44468	0	0	0	0	0	0	chr1	63025742	63025846	105	+	miRNA	ENSMUST00000199516.1	-	predicted gene, 44468 [Source:MGI Symbol;Acc:MGI:5690860]
ENSMUSG00000088953.1	Gm24942	0	0	0	0	0	0	chr1	63032706	63032819	114	+	snoRNA	ENSMUST00000158328.1	-	predicted gene, 24942 [Source:MGI Symbol;Acc:MGI:5454719]
ENSMUSG00000081617.1	Rps13-ps7	0	0	0	0	0	0	chr1	63038214	63038581	368	+	processed_pseudogene	ENSMUST00000122045.1	-	ribosomal protein S13, pseudogene 7 [Source:MGI Symbol;Acc:MGI:3650301]
ENSMUSG00000081429.1	Rps27-ps1	0	0	1.582	0	0	2.2	chr1	63073774	63074019	246	+	processed_pseudogene	ENSMUST00000118179.1	-	ribosomal protein S27, pseudogene 1 [Source:MGI Symbol;Acc:MGI:3652266]
ENSMUSG00000084799.7	Ino80dos	0.597	0.78	0.593	17.02	22.03	17.01	chr1	63113078	63158290	1576	+	lincRNA	ENSMUST00000138611.7;ENSMUST00000186436.1;ENSMUST00000186786.1;ENSMUST00000188602.1	-	INO80 complex subunit D, opposite strand [Source:MGI Symbol;Acc:MGI:3651861]
ENSMUSG00000101599.1	Gm20342	0.078	0.055	0.086	21	15	24	chr1	63117118	63126837	9720	+	lincRNA	ENSMUST00000185480.1	-	predicted gene, 20342 [Source:MGI Symbol;Acc:MGI:5012527]
ENSMUSG00000025968.16	Ndufs1	96.656	92.161	113.224	6171.98	5934.97	7304.99	chr1	63143596	63176833	2661	-	protein_coding	ENSMUST00000027111.14;ENSMUST00000140612.1;ENSMUST00000168099.8;ENSMUST00000185412.6;ENSMUST00000185732.6;ENSMUST00000185827.6;ENSMUST00000185847.1;ENSMUST00000186569.1;ENSMUST00000187756.6;ENSMUST00000187835.1;ENSMUST00000188370.6;ENSMUST00000189664.1;ENSMUST00000190095.1	227197	NADH:ubiquinone oxidoreductase core subunit S1 [Source:MGI Symbol;Acc:MGI:2443241]
ENSMUSG00000077884.2	Gm24557	0	0	0	0	0	0	chr1	63161855	63161943	89	+	miRNA	ENSMUST00000104692.2	-	predicted gene, 24557 [Source:MGI Symbol;Acc:MGI:5454334]
ENSMUSG00000025967.16	Eef1b2	531.538	518.836	572.565	9847.12	10294.7	11592.9	chr1	63176825	63180486	1939	+	protein_coding	ENSMUST00000027108.12;ENSMUST00000126469.1;ENSMUST00000126795.2;ENSMUST00000129339.7;ENSMUST00000135877.7;ENSMUST00000142062.7;ENSMUST00000148553.1;ENSMUST00000174890.8;ENSMUST00000188524.1	55949	eukaryotic translation elongation factor 1 beta 2 [Source:MGI Symbol;Acc:MGI:1929520]
ENSMUSG00000098850.1	Gm27390	0	0	0	0	0	0	chr1	63177983	63178158	176	+	misc_RNA	ENSMUST00000184516.1	-	predicted gene, 27390 [Source:MGI Symbol;Acc:MGI:5530772]
ENSMUSG00000064612.2	Gm26457	0	0	0	0	0	0	chr1	63178677	63178754	78	+	snoRNA	ENSMUST00000082678.2	-	predicted gene, 26457 [Source:MGI Symbol;Acc:MGI:5456234]
ENSMUSG00000105060.1	Gm26457	0	0	0	0	0	0	chr1	63178686	63178720	35	+	snoRNA	ENSMUST00000199062.1	-	predicted gene, 26457 [Source:MGI Symbol;Acc:MGI:5456234]
ENSMUSG00000064602.1	Snora41	0.733	0	0	3	0	0	chr1	63179004	63179135	132	+	snoRNA	ENSMUST00000082668.1	-	small nucleolar RNA, H/ACA box 41 [Source:MGI Symbol;Acc:MGI:3819505]
ENSMUSG00000046856.13	Gpr1	0.502	0.354	0.637	25	18	30	chr1	63182691	63214543	1940	-	protein_coding	ENSMUST00000050536.13;ENSMUST00000187533.1	241070	G protein-coupled receptor 1 [Source:MGI Symbol;Acc:MGI:2385324]
ENSMUSG00000094290.2	Gm27512	0	0	0	0	0	0	chr1	63198031	63198156	126	+	miRNA	ENSMUST00000175328.3	-	predicted gene, 27512 [Source:MGI Symbol;Acc:MGI:5530894]
ENSMUSG00000086730.2	Platr12	2.537	1.62	1.796	14	9	12	chr1	63200313	63207967	549	+	processed_transcript	ENSMUST00000141027.1;ENSMUST00000189722.1	-	pluripotency associated transcript 12 [Source:MGI Symbol;Acc:MGI:3651341]
ENSMUSG00000102536.1	1700039I01Rik	0	0	0	0	0	0	chr1	63248021	63248499	479	-	TEC	ENSMUST00000194370.1	-	RIKEN cDNA 1700039I01 gene [Source:MGI Symbol;Acc:MGI:1920596]
ENSMUSG00000087561.7	Gm11608	0	0	0.28	0	0	4	chr1	63266848	63273120	877	-	lincRNA	ENSMUST00000151616.1;ENSMUST00000153049.7	-	predicted gene 11608 [Source:MGI Symbol;Acc:MGI:3651337]
ENSMUSG00000092705.1	Gm24513	0	0	0.227	0	0	1	chr1	63273226	63273363	138	-	miRNA	ENSMUST00000174964.1	-	predicted gene, 24513 [Source:MGI Symbol;Acc:MGI:5454290]
ENSMUSG00000027520.16	Zdbf2	13.279	19.767	16.903	1364	1881	1714	chr1	63273265	63314576	12629	+	protein_coding	ENSMUST00000029025.8;ENSMUST00000114132.7;ENSMUST00000126932.1;ENSMUST00000239483.1	73884	zinc finger, DBF-type containing 2 [Source:MGI Symbol;Acc:MGI:1921134]
ENSMUSG00000094214.1	Gm23448	0	0	0	0	0	0	chr1	63300280	63300383	104	-	snRNA	ENSMUST00000083151.2	-	predicted gene, 23448 [Source:MGI Symbol;Acc:MGI:5453225]
ENSMUSG00000083039.1	Gm11606	0	0	0	0	0	0	chr1	63357434	63358050	617	-	processed_pseudogene	ENSMUST00000120706.1	-	predicted gene 11606 [Source:MGI Symbol;Acc:MGI:3649658]
ENSMUSG00000081643.1	Gm11605	1.652	2.215	1.594	17.7	24.41	17.96	chr1	63364720	63365365	646	-	processed_pseudogene	ENSMUST00000120413.1	-	predicted gene 11605 [Source:MGI Symbol;Acc:MGI:3651339]
ENSMUSG00000025964.15	Adam23	15.936	8.315	13.976	1414	666	1256	chr1	63445891	63596276	6426	+	protein_coding	ENSMUST00000087374.9;ENSMUST00000097717.8;ENSMUST00000114101.7;ENSMUST00000114103.7;ENSMUST00000114107.2;ENSMUST00000134704.2;ENSMUST00000141545.2;ENSMUST00000146403.7;ENSMUST00000182642.7;ENSMUST00000185616.1;ENSMUST00000187844.1;ENSMUST00000190658.6	23792	a disintegrin and metallopeptidase domain 23 [Source:MGI Symbol;Acc:MGI:1345162]
ENSMUSG00000087823.1	Gm22281	0	0	0	0	0	0	chr1	63575488	63575590	103	-	snRNA	ENSMUST00000157198.1	-	predicted gene, 22281 [Source:MGI Symbol;Acc:MGI:5452058]
ENSMUSG00000115378.1	Gm39653	0	0	0	0	0	0	chr1	63615968	63620819	1105	+	protein_coding	ENSMUST00000226288.1	105243944	predicted gene, 39653 [Source:MGI Symbol;Acc:MGI:5622538]
ENSMUSG00000069085.5	Dytn	0.359	0.22	0.505	24	15	35	chr1	63622851	63686927	4719	-	protein_coding	ENSMUST00000090313.4;ENSMUST00000126954.1	241073	dystrotelin [Source:MGI Symbol;Acc:MGI:2685061]
ENSMUSG00000083066.1	Gm12748	0	0	0	0	0	0	chr1	63671468	63671971	504	+	processed_pseudogene	ENSMUST00000120763.1	-	predicted gene 12748 [Source:MGI Symbol;Acc:MGI:3652128]
ENSMUSG00000025963.5	Mdh1b	0.443	0.297	0	19	13	0	chr1	63698819	63730318	1719	-	protein_coding	ENSMUST00000114094.2	76668	malate dehydrogenase 1B, NAD (soluble) [Source:MGI Symbol;Acc:MGI:1923918]
ENSMUSG00000025962.15	Fastkd2	93.793	84.833	100.946	3572	2962	3921	chr1	63730614	63754655	4486	+	protein_coding	ENSMUST00000027103.6;ENSMUST00000123945.1;ENSMUST00000128621.7;ENSMUST00000131478.1;ENSMUST00000134454.1;ENSMUST00000148758.7	75619	FAST kinase domains 2 [Source:MGI Symbol;Acc:MGI:1922869]
ENSMUSG00000025961.1	4933402D24Rik	0	0	0	0	0	0	chr1	63754907	63769267	1758	-	protein_coding	ENSMUST00000027102.1	74426	RIKEN cDNA 4933402D24 gene [Source:MGI Symbol;Acc:MGI:1921676]
ENSMUSG00000080817.1	Gm13751	0	0	0	0	0	0	chr1	63844827	63845578	752	-	processed_pseudogene	ENSMUST00000120280.1	-	predicted gene 13751 [Source:MGI Symbol;Acc:MGI:3650600]
ENSMUSG00000082373.2	Gm13754	0	0	0	0	0	0	chr1	63917848	63935932	998	+	unitary_pseudogene	ENSMUST00000120486.2	-	predicted gene 13754 [Source:MGI Symbol;Acc:MGI:3651213]
ENSMUSG00000044689.5	Gm13749	0	0	0	0	0	0	chr1	63964727	63968999	1432	+	lincRNA	ENSMUST00000133244.1	-	predicted gene 13749 [Source:MGI Symbol;Acc:MGI:3649721]
ENSMUSG00000025959.13	Klf7	11.633	7.233	13.135	708	473	790	chr1	64029447	64122282	7662	-	protein_coding	ENSMUST00000055001.9;ENSMUST00000114086.7;ENSMUST00000135075.1	93691	Kruppel-like factor 7 (ubiquitous) [Source:MGI Symbol;Acc:MGI:1935151]
ENSMUSG00000098487.1	Mir6899	0	0	0	0	0	0	chr1	64042438	64042501	64	-	miRNA	ENSMUST00000184798.1	-	microRNA 6899 [Source:MGI Symbol;Acc:MGI:5530766]
ENSMUSG00000086836.1	Gm13748	0	0	0	0	0	0	chr1	64078654	64090782	378	+	antisense	ENSMUST00000149820.1	-	predicted gene 13748 [Source:MGI Symbol;Acc:MGI:3702115]
ENSMUSG00000086721.2	Gm13750	0.204	0	0.203	1.09	0	1.14	chr1	64150201	64150665	465	+	processed_pseudogene	ENSMUST00000117621.1	-	predicted gene 13750 [Source:MGI Symbol;Acc:MGI:3650598]
ENSMUSG00000101895.1	Gm28981	0	0	0	0	0	0	chr1	64185991	64303043	1288	-	lincRNA	ENSMUST00000190863.1	-	predicted gene 28981 [Source:MGI Symbol;Acc:MGI:5579687]
ENSMUSG00000093228.1	Gm25748	0	0	0	0	0	0	chr1	64396334	64396403	70	+	miRNA	ENSMUST00000175487.1	-	predicted gene, 25748 [Source:MGI Symbol;Acc:MGI:5455525]
ENSMUSG00000099658.1	Gm28980	0	0	0	0	0	0	chr1	64454359	64454577	219	-	processed_pseudogene	ENSMUST00000187877.1	-	predicted gene 28980 [Source:MGI Symbol;Acc:MGI:5579686]
ENSMUSG00000025958.14	Creb1	10.305	12.196	10.384	1072	1191	1094	chr1	64532645	64604548	8364	+	protein_coding	ENSMUST00000049932.11;ENSMUST00000087366.10;ENSMUST00000171164.7;ENSMUST00000185594.6;ENSMUST00000186335.6;ENSMUST00000187035.1;ENSMUST00000187811.6;ENSMUST00000188855.6;ENSMUST00000190348.1;ENSMUST00000190876.6;ENSMUST00000190979.1	12912	cAMP responsive element binding protein 1 [Source:MGI Symbol;Acc:MGI:88494]
ENSMUSG00000025956.10	Mettl21a	12.193	15.701	15.968	625	811	837	chr1	64606473	64617242	2666	-	protein_coding	ENSMUST00000053469.1;ENSMUST00000114079.8;ENSMUST00000161264.1;ENSMUST00000162806.7	67099	methyltransferase like 21A [Source:MGI Symbol;Acc:MGI:1914349]
ENSMUSG00000101832.1	Gm28982	0	0	0	0	0	0	chr1	64617784	64626033	512	+	lincRNA	ENSMUST00000186895.1	-	predicted gene 28982 [Source:MGI Symbol;Acc:MGI:5579688]
ENSMUSG00000100437.1	Gm29152	0	0	0	0	0	0	chr1	64649935	64652756	325	+	lincRNA	ENSMUST00000189284.1	-	predicted gene 29152 [Source:MGI Symbol;Acc:MGI:5579858]
ENSMUSG00000087213.2	2810408I11Rik	26.621	21.155	27.184	311.09	267.7	336.52	chr1	64679871	64690659	1505	-	processed_transcript	ENSMUST00000122813.1;ENSMUST00000150749.1;ENSMUST00000186325.1	-	RIKEN cDNA 2810408I11 gene [Source:MGI Symbol;Acc:MGI:1917191]
ENSMUSG00000070871.10	Ccnyl1	30.937	29.852	36.572	1255.42	1385.35	1491.43	chr1	64690455	64725644	3281	+	protein_coding	ENSMUST00000094898.4;ENSMUST00000114077.7;ENSMUST00000187170.6;ENSMUST00000187638.6	227210	cyclin Y-like 1 [Source:MGI Symbol;Acc:MGI:2138614]
ENSMUSG00000045005.9	Fzd5	3.943	3.771	7.429	390.91	427.45	743.74	chr1	64730558	64737751	6915	-	protein_coding	ENSMUST00000063982.6;ENSMUST00000116133.3	14367	frizzled class receptor 5 [Source:MGI Symbol;Acc:MGI:108571]
ENSMUSG00000102140.1	Gm38058	0.061	0.164	0.219	7.09	19.55	26.26	chr1	64736240	64740607	4368	+	TEC	ENSMUST00000194323.1	-	predicted gene, 38058 [Source:MGI Symbol;Acc:MGI:5611286]
ENSMUSG00000051344.13	Plekhm3	2.277	2.081	4.933	312	271	533	chr1	64785983	64956824	8562	-	protein_coding	ENSMUST00000097713.1;ENSMUST00000123225.1;ENSMUST00000134097.1;ENSMUST00000139649.7;ENSMUST00000140857.1;ENSMUST00000187188.1	241075	pleckstrin homology domain containing, family M, member 3 [Source:MGI Symbol;Acc:MGI:2443627]
ENSMUSG00000097264.1	Rpl31-ps24	0.585	0	0	2	0	0	chr1	64934402	64934780	379	+	processed_pseudogene	ENSMUST00000181350.1	-	ribosomal protein L31, pseudogene 24 [Source:MGI Symbol;Acc:MGI:3648658]
ENSMUSG00000084416.3	Rpl10a-ps1	327.594	349.085	316.578	3567.24	3907.78	3624.98	chr1	64993951	64994604	654	-	processed_pseudogene	ENSMUST00000120360.1	-	ribosomal protein L10A, pseudogene 1 [Source:MGI Symbol;Acc:MGI:3705885]
ENSMUSG00000077471.1	Gm24788	0	0	0	0	0	0	chr1	65001307	65001462	156	-	snRNA	ENSMUST00000104283.1	-	predicted gene, 24788 [Source:MGI Symbol;Acc:MGI:5454565]
ENSMUSG00000025955.13	Akr1cl	0.075	0	0.095	3	0	2	chr1	65012689	65032759	1761	-	protein_coding	ENSMUST00000069142.11;ENSMUST00000159566.1;ENSMUST00000159896.1;ENSMUST00000160283.1;ENSMUST00000161313.1;ENSMUST00000162800.7	70861	aldo-keto reductase family 1, member C-like [Source:MGI Symbol;Acc:MGI:1918111]
ENSMUSG00000090042.1	Gm8550	0	0	0	0	0	0	chr1	65028080	65028732	653	+	processed_pseudogene	ENSMUST00000161621.1	-	predicted gene 8550 [Source:MGI Symbol;Acc:MGI:3779803]
ENSMUSG00000070870.6	Cryge	0	0	0	0	0	0	chr1	65048554	65051149	690	-	protein_coding	ENSMUST00000087359.5;ENSMUST00000161960.1	12968	crystallin, gamma E [Source:MGI Symbol;Acc:MGI:88525]
ENSMUSG00000067299.11	Crygd	0	0	0	0	0	0	chr1	65061872	65063452	630	-	protein_coding	ENSMUST00000045028.14;ENSMUST00000127762.1;ENSMUST00000146122.1	12967	crystallin, gamma D [Source:MGI Symbol;Acc:MGI:88524]
ENSMUSG00000025952.15	Crygc	0	0	0	0	0	0	chr1	65071525	65073689	783	-	protein_coding	ENSMUST00000027089.14;ENSMUST00000114064.2	12966	crystallin, gamma C [Source:MGI Symbol;Acc:MGI:88523]
ENSMUSG00000073658.4	Crygb	0.194	0.284	0	2	3	0	chr1	65080219	65082288	634	-	protein_coding	ENSMUST00000027090.8	12965	crystallin, gamma B [Source:MGI Symbol;Acc:MGI:88522]
ENSMUSG00000100774.1	Gm7329	2.994	0	2.614	2.69	0	2.41	chr1	65095227	65095436	210	+	processed_pseudogene	ENSMUST00000185915.1	-	predicted gene 7329 [Source:MGI Symbol;Acc:MGI:3646271]
ENSMUSG00000044429.8	Cryga	0.278	0	0.094	2.81	0	1	chr1	65100389	65103373	717	-	protein_coding	ENSMUST00000061497.8;ENSMUST00000154012.1	12964	crystallin, gamma A [Source:MGI Symbol;Acc:MGI:88521]
ENSMUSG00000100846.1	Gm28845	0.089	0	0	1.19	0	0	chr1	65100619	65119558	733	-	protein_coding	ENSMUST00000144760.2	-	predicted gene 28845 [Source:MGI Symbol;Acc:MGI:5579551]
ENSMUSG00000044816.10	D630023F18Rik	3.062	1.232	2.844	92	35	90	chr1	65105285	65123214	2180	-	protein_coding	ENSMUST00000050047.3;ENSMUST00000148020.7;ENSMUST00000153330.2	98303	RIKEN cDNA D630023F18 gene [Source:MGI Symbol;Acc:MGI:2138198]
ENSMUSG00000025950.16	Idh1	76.183	70.811	65.713	4101	3863	3548	chr1	65158616	65186500	2302	-	protein_coding	ENSMUST00000097709.10;ENSMUST00000149310.7;ENSMUST00000169032.7;ENSMUST00000186222.6;ENSMUST00000188109.6;ENSMUST00000188876.6;ENSMUST00000191459.1	15926	isocitrate dehydrogenase 1 (NADP+), soluble [Source:MGI Symbol;Acc:MGI:96413]
ENSMUSG00000025949.16	Pikfyve	6.012	6.431	8.203	591	527	915	chr1	65186683	65278695	11237	+	protein_coding	ENSMUST00000081154.13;ENSMUST00000097707.4;ENSMUST00000185263.6;ENSMUST00000185317.6;ENSMUST00000186404.6;ENSMUST00000187579.1;ENSMUST00000188799.6;ENSMUST00000189925.6;ENSMUST00000190058.6;ENSMUST00000190847.1;ENSMUST00000213081.1	18711	phosphoinositide kinase, FYVE type zinc finger containing [Source:MGI Symbol;Acc:MGI:1335106]
ENSMUSG00000025946.13	Pth2r	0.031	0	0	2	0	0	chr1	65282056	65389244	2414	+	protein_coding	ENSMUST00000027083.6;ENSMUST00000140190.7	213527	parathyroid hormone 2 receptor [Source:MGI Symbol;Acc:MGI:2180917]
ENSMUSG00000100503.1	Gm28927	0	1.15	0.574	0	2	1	chr1	65420850	65421121	272	-	unprocessed_pseudogene	ENSMUST00000191528.1	-	predicted gene 28927 [Source:MGI Symbol;Acc:MGI:5579633]
ENSMUSG00000100504.1	Gm28926	0	0	0.102	0	0	1	chr1	65421124	65421803	680	-	unprocessed_pseudogene	ENSMUST00000191063.1	-	predicted gene 28926 [Source:MGI Symbol;Acc:MGI:5579632]
ENSMUSG00000099383.1	Gm28925	0	0	0	0	0	0	chr1	65421770	65421937	168	-	unprocessed_pseudogene	ENSMUST00000188586.1	-	predicted gene 28925 [Source:MGI Symbol;Acc:MGI:5579631]
ENSMUSG00000100340.1	Gm28923	0	0	0	0	0	0	chr1	65438664	65438985	322	-	processed_pseudogene	ENSMUST00000187755.1	-	predicted gene 28923 [Source:MGI Symbol;Acc:MGI:5579629]
ENSMUSG00000100439.1	Gm28922	0	0	0	0	0	0	chr1	65470201	65470508	308	-	processed_pseudogene	ENSMUST00000189785.1	-	predicted gene 28922 [Source:MGI Symbol;Acc:MGI:5579628]
ENSMUSG00000099819.1	Gm28728	0	0	0	0	0	0	chr1	65523671	65524075	405	-	processed_pseudogene	ENSMUST00000189087.1	-	predicted gene 28728 [Source:MGI Symbol;Acc:MGI:5579434]
ENSMUSG00000082565.1	Gm5255	0	0	0	0	0	0	chr1	65550464	65551237	642	-	processed_pseudogene	ENSMUST00000120125.1	-	predicted gene 5255 [Source:MGI Symbol;Acc:MGI:3779482]
ENSMUSG00000082774.1	Gm8805	0.552	1.006	2.187	1.25	2.36	5.22	chr1	65552682	65552994	313	+	processed_pseudogene	ENSMUST00000117848.1	-	predicted gene 8805 [Source:MGI Symbol;Acc:MGI:3643512]
ENSMUSG00000025945.11	Crygf	0	0	0	0	0	0	chr1	65926520	65928307	627	+	protein_coding	ENSMUST00000027082.10;ENSMUST00000114027.2	12969	crystallin, gamma F [Source:MGI Symbol;Acc:MGI:88526]
ENSMUSG00000081623.1	Gm8809	0	0	0	0	0	0	chr1	66032183	66032925	743	-	processed_pseudogene	ENSMUST00000119367.1	-	predicted gene 8809 [Source:MGI Symbol;Acc:MGI:3645410]
ENSMUSG00000083242.1	Gm15659	0	0.493	0.351	0	1.38	1	chr1	66033085	66033425	341	+	processed_pseudogene	ENSMUST00000118881.1	-	predicted gene 15659 [Source:MGI Symbol;Acc:MGI:3801822]
ENSMUSG00000083289.1	Gm8812	0	0	0	0	0	0	chr1	66062965	66063376	412	+	processed_pseudogene	ENSMUST00000118496.1	-	predicted gene 8812 [Source:MGI Symbol;Acc:MGI:3643091]
ENSMUSG00000015222.18	Map2	1.896	1.781	1.173	210	145	147	chr1	66175273	66442583	6259	+	protein_coding	ENSMUST00000024639.11;ENSMUST00000077355.11;ENSMUST00000114012.7;ENSMUST00000114013.7;ENSMUST00000114015.7;ENSMUST00000114017.7;ENSMUST00000114018.9;ENSMUST00000123647.7;ENSMUST00000124873.7;ENSMUST00000125844.1;ENSMUST00000127388.7;ENSMUST00000128673.7;ENSMUST00000133522.1;ENSMUST00000137807.7;ENSMUST00000141148.1;ENSMUST00000145419.7;ENSMUST00000151423.8;ENSMUST00000156636.8;ENSMUST00000172486.…	17756	microtubule-associated protein 2 [Source:MGI Symbol;Acc:MGI:97175]
ENSMUSG00000088850.1	Gm24729	0	0	0	0	0	0	chr1	66305889	66306025	137	+	snoRNA	ENSMUST00000158225.1	-	predicted gene, 24729 [Source:MGI Symbol;Acc:MGI:5454506]
ENSMUSG00000073656.4	Gm10558	0.168	0	0.1	5	0	3	chr1	66322276	66328796	1661	-	antisense	ENSMUST00000147494.1	-	predicted gene 10558 [Source:MGI Symbol;Acc:MGI:3642906]
ENSMUSG00000065694.1	Gm25411	0	0	0	0	0	0	chr1	66436082	66436232	151	+	snRNA	ENSMUST00000083760.1	-	predicted gene, 25411 [Source:MGI Symbol;Acc:MGI:5455188]
ENSMUSG00000055567.18	Unc80	0	0.037	0.151	0	2	8	chr1	66468367	66699148	13613	+	protein_coding	ENSMUST00000061620.16;ENSMUST00000114008.2;ENSMUST00000136727.1;ENSMUST00000152844.1;ENSMUST00000187179.1;ENSMUST00000212557.2	329178	unc-80, NALCN activator [Source:MGI Symbol;Acc:MGI:2652882]
ENSMUSG00000103375.1	Gm37181	0	0	0	0	0	0	chr1	66690630	66692356	1727	-	TEC	ENSMUST00000192513.1	-	predicted gene, 37181 [Source:MGI Symbol;Acc:MGI:5610409]
ENSMUSG00000026005.15	Rpe	46.793	42.115	54.995	2206.66	2076.21	2501.66	chr1	66700831	66719805	2724	+	protein_coding	ENSMUST00000027157.9;ENSMUST00000113995.1;ENSMUST00000142920.7;ENSMUST00000151016.1;ENSMUST00000190404.1	66646	ribulose-5-phosphate-3-epimerase [Source:MGI Symbol;Acc:MGI:1913896]
ENSMUSG00000026004.15	Kansl1l	3.31	4.88	3.775	192.09	302.79	197.34	chr1	66719248	66817562	4459	-	protein_coding	ENSMUST00000068168.9;ENSMUST00000113987.1;ENSMUST00000129190.7;ENSMUST00000132960.1;ENSMUST00000189846.1	68691	KAT8 regulatory NSL complex subunit 1-like [Source:MGI Symbol;Acc:MGI:1915941]
ENSMUSG00000102559.1	Gm37570	0.09	0	0.088	7	0	7	chr1	66765626	66768731	3106	-	TEC	ENSMUST00000195411.1	-	predicted gene, 37570 [Source:MGI Symbol;Acc:MGI:5610798]
ENSMUSG00000102374.1	Gm38387	0	0	0	0	0	0	chr1	66769290	66771866	2577	-	TEC	ENSMUST00000191945.1	-	predicted gene, 38387 [Source:MGI Symbol;Acc:MGI:5613622]
ENSMUSG00000102776.1	Gm38162	0.023	0	0	2.25	0	0	chr1	66775511	66780107	4597	+	TEC	ENSMUST00000195562.1	-	predicted gene, 38162 [Source:MGI Symbol;Acc:MGI:5611390]
ENSMUSG00000082057.1	Gm15789	0	0	0	0	0	0	chr1	66783913	66786445	1359	+	processed_pseudogene	ENSMUST00000118992.1	-	predicted gene 15789 [Source:MGI Symbol;Acc:MGI:3783231]
ENSMUSG00000103706.1	6820402A03Rik	0	0	0	0	0	0	chr1	66793645	66796298	2654	-	TEC	ENSMUST00000194648.1	-	RIKEN cDNA 6820402A03 gene [Source:MGI Symbol;Acc:MGI:1922992]
ENSMUSG00000103756.1	Gm37285	0	0	0	0	0	0	chr1	66799659	66800797	1139	-	TEC	ENSMUST00000194465.1	-	predicted gene, 37285 [Source:MGI Symbol;Acc:MGI:5610513]
ENSMUSG00000103382.1	Gm37755	0	0	0	0	0	0	chr1	66812315	66814493	2179	+	TEC	ENSMUST00000195880.1	-	predicted gene, 37755 [Source:MGI Symbol;Acc:MGI:5610983]
ENSMUSG00000103553.1	Gm38218	0	0	0	0	0	0	chr1	66821226	66825914	4689	-	TEC	ENSMUST00000193555.1	-	predicted gene, 38218 [Source:MGI Symbol;Acc:MGI:5611446]
ENSMUSG00000026003.5	Acadl	77.223	86.289	85.077	3534	4034	4016	chr1	66830839	66863277	1916	-	protein_coding	ENSMUST00000027153.5;ENSMUST00000139208.1	11363	acyl-Coenzyme A dehydrogenase, long-chain [Source:MGI Symbol;Acc:MGI:87866]
ENSMUSG00000082769.3	Gm15793	1.5	1.614	2.608	9.37	10.36	17.25	chr1	66849108	66849602	495	-	processed_pseudogene	ENSMUST00000121857.1	-	predicted gene 15793 [Source:MGI Symbol;Acc:MGI:3783235]
ENSMUSG00000089420.2	Gm27934	0	0	0	0	0	0	chr1	66856641	66856703	63	+	snRNA	ENSMUST00000158795.2	-	predicted gene, 27934 [Source:MGI Symbol;Acc:MGI:5531316]
ENSMUSG00000077328.1	Gm25832	0	0	0	0	0	0	chr1	66866797	66866926	130	+	snoRNA	ENSMUST00000104140.1	-	predicted gene, 25832 [Source:MGI Symbol;Acc:MGI:5455609]
ENSMUSG00000061816.15	Myl1	0	0.848	0	0	8	0	chr1	66924295	66945404	1082	-	protein_coding	ENSMUST00000027151.11;ENSMUST00000119429.7;ENSMUST00000120415.7;ENSMUST00000150542.1;ENSMUST00000151328.2;ENSMUST00000160100.1;ENSMUST00000186202.6;ENSMUST00000186346.1	17901	myosin, light polypeptide 1 [Source:MGI Symbol;Acc:MGI:97269]
ENSMUSG00000094191.1	Rpl31-ps14	3.863	1.109	5.393	13.27	3.91	19.63	chr1	66948563	66948940	378	-	processed_pseudogene	ENSMUST00000143596.1	-	ribosomal protein L31, pseudogene 14 [Source:MGI Symbol;Acc:MGI:3704189]
ENSMUSG00000082212.1	Gm15826	0	0	0	0	0	0	chr1	66951829	66953469	1384	+	processed_pseudogene	ENSMUST00000121328.1	-	predicted gene 15826 [Source:MGI Symbol;Acc:MGI:3801881]
ENSMUSG00000026000.16	Lancl1	48.85	48.457	44.891	1751	1870	1851	chr1	67000517	67038872	4461	-	protein_coding	ENSMUST00000027149.11;ENSMUST00000113979.9;ENSMUST00000119559.7;ENSMUST00000133508.1;ENSMUST00000149996.1;ENSMUST00000189210.1	14768	LanC (bacterial lantibiotic synthetase component C)-like 1 [Source:MGI Symbol;Acc:MGI:1336997]
ENSMUSG00000025991.8	Cps1	0	0.062	0.067	0	10	11	chr1	67123026	67231259	5555	+	protein_coding	ENSMUST00000027144.7	227231	carbamoyl-phosphate synthetase 1 [Source:MGI Symbol;Acc:MGI:891996]
ENSMUSG00000086204.1	Gm15668	0	0	0	0	0	0	chr1	67249200	67323609	678	+	lincRNA	ENSMUST00000140506.1	-	predicted gene 15668 [Source:MGI Symbol;Acc:MGI:3783110]
ENSMUSG00000077745.1	Gm26342	0	0	0	0	0	0	chr1	67257224	67257352	129	+	snoRNA	ENSMUST00000104557.1	-	predicted gene, 26342 [Source:MGI Symbol;Acc:MGI:5456119]
ENSMUSG00000082473.1	Kif22-ps	0	0	0	0	0	0	chr1	67585053	67587036	1984	+	processed_pseudogene	ENSMUST00000119302.1	-	kinesin family member 22, pseudogene [Source:MGI Symbol;Acc:MGI:109206]
ENSMUSG00000095282.1	Gm22548	0	0	0	0	0	0	chr1	67616975	67617052	78	+	miRNA	ENSMUST00000174899.2	-	predicted gene, 22548 [Source:MGI Symbol;Acc:MGI:5452325]
ENSMUSG00000085075.1	Gm15669	0	0	0	0	0	0	chr1	67792481	67805324	526	+	lincRNA	ENSMUST00000147834.1	-	predicted gene 15669 [Source:MGI Symbol;Acc:MGI:3783111]
ENSMUSG00000104395.1	Gm37957	0	0	0	0	0	0	chr1	67903230	67905532	2303	+	TEC	ENSMUST00000192182.1	-	predicted gene, 37957 [Source:MGI Symbol;Acc:MGI:5611185]
ENSMUSG00000096031.1	Gm23189	0	0	0	0	0	0	chr1	67973676	67973777	102	+	miRNA	ENSMUST00000178954.1	-	predicted gene, 23189 [Source:MGI Symbol;Acc:MGI:5452966]
ENSMUSG00000087329.3	Gm15671	0	0	0	0	0	0	chr1	68024243	68025763	576	+	lincRNA	ENSMUST00000124160.3	-	predicted gene 15671 [Source:MGI Symbol;Acc:MGI:3783113]
ENSMUSG00000062209.15	Erbb4	0.157	0	0.017	9	0	1	chr1	68032186	69108059	12037	-	protein_coding	ENSMUST00000119142.7;ENSMUST00000121473.7;ENSMUST00000126682.1;ENSMUST00000131148.1;ENSMUST00000153432.1	13869	erb-b2 receptor tyrosine kinase 4 [Source:MGI Symbol;Acc:MGI:104771]
ENSMUSG00000102449.1	Gm37100	0	0	0	0	0	0	chr1	68115195	68116547	1353	-	TEC	ENSMUST00000193344.1	-	predicted gene, 37100 [Source:MGI Symbol;Acc:MGI:5610328]
ENSMUSG00000083795.1	Gm15670	0	0	0	0	0	0	chr1	68293280	68293726	447	-	processed_pseudogene	ENSMUST00000117740.1	-	predicted gene 15670 [Source:MGI Symbol;Acc:MGI:3783112]
ENSMUSG00000080539.1	Gm25542	0	0	0	0	0	0	chr1	68384942	68385035	94	-	snRNA	ENSMUST00000116889.1	-	predicted gene, 25542 [Source:MGI Symbol;Acc:MGI:5455319]
ENSMUSG00000103307.1	Gm19335	0	0	0	0	0	0	chr1	68591618	68593686	2069	-	TEC	ENSMUST00000195836.1	-	predicted gene, 19335 [Source:MGI Symbol;Acc:MGI:5011520]
ENSMUSG00000104508.1	Gm37735	0	0	0	0	0	0	chr1	68639424	68640829	1406	-	TEC	ENSMUST00000193995.1	-	predicted gene, 37735 [Source:MGI Symbol;Acc:MGI:5610963]
ENSMUSG00000103642.1	Gm37769	0	0	0	0	0	0	chr1	68711037	68713405	2369	-	TEC	ENSMUST00000193753.1	-	predicted gene, 37769 [Source:MGI Symbol;Acc:MGI:5610997]
ENSMUSG00000103809.1	Gm37061	0	0	0	0	0	0	chr1	68758485	68761727	3243	-	TEC	ENSMUST00000195066.1	-	predicted gene, 37061 [Source:MGI Symbol;Acc:MGI:5610289]
ENSMUSG00000087514.1	Gm16076	0	0	0	0	0	0	chr1	69091913	69106740	480	-	sense_intronic	ENSMUST00000140116.1	-	predicted gene 16076 [Source:MGI Symbol;Acc:MGI:3802084]
ENSMUSG00000084332.1	Gm8840	0.843	0.273	0	3	1	0	chr1	69130914	69131299	386	-	processed_pseudogene	ENSMUST00000122454.1	-	predicted gene 8840 [Source:MGI Symbol;Acc:MGI:3647579]
ENSMUSG00000101387.1	Pced1c-ps	0	0.071	0.209	0	1	3	chr1	69377321	69378071	751	+	processed_pseudogene	ENSMUST00000187740.1	-	PC-esterase domain containing 1C, pseudogene [Source:MGI Symbol;Acc:MGI:3644590]
ENSMUSG00000099804.1	Gm28497	0	0	0	0	0	0	chr1	69441056	69444084	3029	+	lincRNA	ENSMUST00000189646.1	-	predicted gene 28497 [Source:MGI Symbol;Acc:MGI:5579203]
ENSMUSG00000100354.1	Gm29113	0	0	0	0	0	0	chr1	69490357	69493788	3432	-	lincRNA	ENSMUST00000185991.1	-	predicted gene 29113 [Source:MGI Symbol;Acc:MGI:5579819]
ENSMUSG00000101156.1	Gm29114	0	0	0	0	0	0	chr1	69513932	69547707	2508	+	antisense	ENSMUST00000187100.1	-	predicted gene 29114 [Source:MGI Symbol;Acc:MGI:5579820]
ENSMUSG00000025997.13	Ikzf2	0.268	0.439	0.107	33	32	15	chr1	69531214	69687245	9278	-	protein_coding	ENSMUST00000027146.8;ENSMUST00000187184.6;ENSMUST00000187870.1;ENSMUST00000188110.6;ENSMUST00000188919.1;ENSMUST00000190016.1;ENSMUST00000190771.6;ENSMUST00000190855.6;ENSMUST00000191262.6	22779	IKAROS family zinc finger 2 [Source:MGI Symbol;Acc:MGI:1342541]
ENSMUSG00000100815.1	Gm29112	0	0	0	0	0	0	chr1	69595036	69598522	3487	-	sense_intronic	ENSMUST00000188962.1	-	predicted gene 29112 [Source:MGI Symbol;Acc:MGI:5579818]
ENSMUSG00000099954.1	Gm28112	0	0	0	0	0	0	chr1	69660187	69662061	1875	-	sense_intronic	ENSMUST00000190898.1	-	predicted gene 28112 [Source:MGI Symbol;Acc:MGI:5578818]
ENSMUSG00000103402.1	Gm37930	0	0	0	0	0	0	chr1	69770868	69772753	1886	+	TEC	ENSMUST00000194308.1	-	predicted gene, 37930 [Source:MGI Symbol;Acc:MGI:5611158]
ENSMUSG00000053153.14	Spag16	0.922	2.286	0.639	81	190	45	chr1	69826970	70725132	3559	+	protein_coding	ENSMUST00000065425.11;ENSMUST00000113940.3;ENSMUST00000161131.2;ENSMUST00000161310.7;ENSMUST00000187159.6;ENSMUST00000190833.6;ENSMUST00000191569.1	66722	sperm associated antigen 16 [Source:MGI Symbol;Acc:MGI:1913972]
ENSMUSG00000089345.1	Gm22665	0	0	0	0	0	0	chr1	69921473	69921747	275	-	misc_RNA	ENSMUST00000158720.1	-	predicted gene, 22665 [Source:MGI Symbol;Acc:MGI:5452442]
ENSMUSG00000080524.1	Gm23879	0	0	0	0	0	0	chr1	69955004	69955129	126	-	snRNA	ENSMUST00000116874.1	-	predicted gene, 23879 [Source:MGI Symbol;Acc:MGI:5453656]
ENSMUSG00000101730.1	Gm28580	0.731	0.715	0.355	2	2	1	chr1	70067968	70068055	88	-	unprocessed_pseudogene	ENSMUST00000186767.1	-	predicted gene 28580 [Source:MGI Symbol;Acc:MGI:5579286]
ENSMUSG00000103052.1	Gm38272	0	0	0	0	0	0	chr1	70310512	70312911	2400	-	TEC	ENSMUST00000194431.1	-	predicted gene, 38272 [Source:MGI Symbol;Acc:MGI:5611500]
ENSMUSG00000104287.1	Gm37456	0	0	0	0	0	0	chr1	70571435	70577271	5837	-	TEC	ENSMUST00000193176.1	-	predicted gene, 37456 [Source:MGI Symbol;Acc:MGI:5610684]
ENSMUSG00000075952.1	Gm23422	0	0	0	0	0	0	chr1	70596815	70596921	107	+	snRNA	ENSMUST00000102000.1	-	predicted gene, 23422 [Source:MGI Symbol;Acc:MGI:5453199]
ENSMUSG00000045648.15	Vwc2l	0	0	0	0	0	0	chr1	70725715	70885397	4655	+	protein_coding	ENSMUST00000053922.11;ENSMUST00000159205.1;ENSMUST00000161937.1;ENSMUST00000162182.1	320460	von Willebrand factor C domain-containing protein 2-like [Source:MGI Symbol;Acc:MGI:2444069]
ENSMUSG00000026196.7	Bard1	1.876	1.055	1.208	291	167	193	chr1	71027498	71103146	5659	-	protein_coding	ENSMUST00000027393.7	12021	BRCA1 associated RING domain 1 [Source:MGI Symbol;Acc:MGI:1328361]
ENSMUSG00000089965.1	Gm16236	0	0	0	0	0	0	chr1	71039652	71040030	379	-	processed_pseudogene	ENSMUST00000159588.1	-	predicted gene 16236 [Source:MGI Symbol;Acc:MGI:3801868]
ENSMUSG00000101551.1	Gm8870	0	0	0	0	0	0	chr1	71155246	71156020	775	-	processed_pseudogene	ENSMUST00000188170.1	-	predicted gene 8870 [Source:MGI Symbol;Acc:MGI:3645634]
ENSMUSG00000050296.14	Abca12	0	0	0	0	0	0	chr1	71242276	71414910	9137	-	protein_coding	ENSMUST00000087268.6;ENSMUST00000187097.6;ENSMUST00000188752.1;ENSMUST00000189102.1;ENSMUST00000191520.1	74591	ATP-binding cassette, sub-family A (ABC1), member 12 [Source:MGI Symbol;Acc:MGI:2676312]
ENSMUSG00000101617.1	Gm6947	0	0.403	0	0	1	0	chr1	71493737	71493814	78	-	processed_pseudogene	ENSMUST00000186254.1	-	predicted gene 6947 [Source:MGI Symbol;Acc:MGI:3647350]
ENSMUSG00000026192.13	Atic	86.86	77.911	78.439	3646	3333	3435	chr1	71557150	71579631	2845	+	protein_coding	ENSMUST00000027384.5;ENSMUST00000136443.1;ENSMUST00000148077.7;ENSMUST00000154855.1;ENSMUST00000155769.7;ENSMUST00000187982.1	108147	5-aminoimidazole-4-carboxamide ribonucleotide formyltransferase/IMP cyclohydrolase [Source:MGI Symbol;Acc:MGI:1351352]
ENSMUSG00000026193.15	Fn1	23.64	84.309	30.991	4942.52	19057	7052.99	chr1	71585520	71653200	8315	-	protein_coding	ENSMUST00000055226.12;ENSMUST00000185408.6;ENSMUST00000186129.6;ENSMUST00000186575.1;ENSMUST00000186613.1;ENSMUST00000186736.1;ENSMUST00000186879.1;ENSMUST00000186940.6;ENSMUST00000186985.1;ENSMUST00000187627.1;ENSMUST00000187938.6;ENSMUST00000188092.1;ENSMUST00000188674.6;ENSMUST00000188894.6;ENSMUST00000189160.1;ENSMUST00000189821.6;ENSMUST00000190780.6	14268	fibronectin 1 [Source:MGI Symbol;Acc:MGI:95566]
ENSMUSG00000073652.10	Apol7d	0.658	0.32	0.275	7.04	5.02	4.01	chr1	71652837	71662843	1193	+	antisense	ENSMUST00000097699.2;ENSMUST00000125934.1;ENSMUST00000126516.2;ENSMUST00000127218.7	-	apolipoprotein L 7d [Source:MGI Symbol;Acc:MGI:3723449]
ENSMUSG00000101834.1	Gm5829	0	2.384	0.678	0	7.1	2.08	chr1	71709705	71710055	351	-	processed_pseudogene	ENSMUST00000191383.1	-	predicted gene 5829 [Source:MGI Symbol;Acc:MGI:3644438]
ENSMUSG00000100319.1	Gm5256	0.689	0.775	0.602	12.14	13.98	11.09	chr1	71714048	71714924	877	-	processed_pseudogene	ENSMUST00000191412.1	-	predicted gene 5256 [Source:MGI Symbol;Acc:MGI:3644836]
ENSMUSG00000102689.1	Gm37217	0	0	0	0	0	0	chr1	71843090	71846610	3521	-	TEC	ENSMUST00000194017.1	-	predicted gene, 37217 [Source:MGI Symbol;Acc:MGI:5610445]
ENSMUSG00000099707.6	Gm8883	0	0	0	0	0	0	chr1	71888112	71891204	699	+	lincRNA	ENSMUST00000187594.6;ENSMUST00000188258.6;ENSMUST00000188676.1;ENSMUST00000189680.6	-	predicted gene 8883 [Source:MGI Symbol;Acc:MGI:3649116]
ENSMUSG00000101211.1	Gm28818	0	0	0	0	0	0	chr1	71894068	71917125	2989	-	lincRNA	ENSMUST00000187553.1;ENSMUST00000189983.1	-	predicted gene 28818 [Source:MGI Symbol;Acc:MGI:5579524]
ENSMUSG00000101848.1	4933417E11Rik	0	0.041	0	0	1	0	chr1	71958998	72005195	1093	-	lincRNA	ENSMUST00000188213.1	-	RIKEN cDNA 4933417E11 gene [Source:MGI Symbol;Acc:MGI:1918384]
ENSMUSG00000101764.1	4930556G22Rik	0	0	0	0	0	0	chr1	71983681	72038731	741	-	lincRNA	ENSMUST00000185689.1	-	RIKEN cDNA 4930556G22 gene [Source:MGI Symbol;Acc:MGI:1925457]
ENSMUSG00000059483.5	Gm5528	0.77	0	0	4.39	0	0	chr1	72004288	72004767	480	+	processed_pseudogene	ENSMUST00000076314.5	-	predicted gene 5528 [Source:MGI Symbol;Acc:MGI:3643453]
ENSMUSG00000101496.1	Gm8885	0.473	1.292	0.395	4.32	12.12	3.8	chr1	72087857	72088454	598	+	processed_pseudogene	ENSMUST00000189382.1	-	predicted gene 8885 [Source:MGI Symbol;Acc:MGI:3649121]
ENSMUSG00000102123.1	Gm4319	0	0	0	0	0	0	chr1	72107155	72122001	2048	-	lincRNA	ENSMUST00000191139.1	-	predicted gene 4319 [Source:MGI Symbol;Acc:MGI:3782500]
ENSMUSG00000039395.8	Mreg	28.797	22.593	61.964	1676	1343	3706	chr1	72159442	72212307	2284	-	protein_coding	ENSMUST00000048860.8	381269	melanoregulin [Source:MGI Symbol;Acc:MGI:2151839]
ENSMUSG00000094655.1	Gm25360	0	0	4.494	0	0	3	chr1	72226240	72226430	191	+	snRNA	ENSMUST00000178786.1	-	predicted gene, 25360 [Source:MGI Symbol;Acc:MGI:5455137]
ENSMUSG00000094050.1	Gm23472	0	0	0	0	0	0	chr1	72236946	72237136	191	+	snRNA	ENSMUST00000101806.2	-	predicted gene, 23472 [Source:MGI Symbol;Acc:MGI:5453249]
ENSMUSG00000093956.1	Gm24497	0	0	0	0	0	0	chr1	72244213	72244403	191	+	snRNA	ENSMUST00000177868.1	-	predicted gene, 24497 [Source:MGI Symbol;Acc:MGI:5454274]
ENSMUSG00000093843.1	Gm25939	0	0	0	0	0	0	chr1	72255008	72255198	191	+	snRNA	ENSMUST00000179876.1	-	predicted gene, 25939 [Source:MGI Symbol;Acc:MGI:5455716]
ENSMUSG00000026189.13	Pecr	39.416	39.443	39.575	1086	1114	1136	chr1	72259167	72284314	1186	-	protein_coding	ENSMUST00000027381.12;ENSMUST00000097698.4;ENSMUST00000129458.1;ENSMUST00000134840.7	111175	peroxisomal trans-2-enoyl-CoA reductase [Source:MGI Symbol;Acc:MGI:2148199]
ENSMUSG00000026188.11	Tmem169	0.316	0	0.039	9	0	3	chr1	72284369	72303104	2928	+	protein_coding	ENSMUST00000027380.11;ENSMUST00000141783.1	271711	transmembrane protein 169 [Source:MGI Symbol;Acc:MGI:2442781]
ENSMUSG00000026187.9	Xrcc5	76.747	79.459	102.169	5120	5406	7059	chr1	72307427	72394952	2549	+	protein_coding	ENSMUST00000027379.9	22596	X-ray repair complementing defective repair in Chinese hamster cells 5 [Source:MGI Symbol;Acc:MGI:104517]
ENSMUSG00000039372.5	Marchf4	0	0.007	0	0	1	0	chr1	72427112	72536930	4553	-	protein_coding	ENSMUST00000047786.5	381270	membrane associated ring-CH-type finger 4 [Source:MGI Symbol;Acc:MGI:2683550]
ENSMUSG00000085812.1	Gm15843	0.432	0.561	0	3.01	4.02	0	chr1	72459499	72460027	529	+	processed_pseudogene	ENSMUST00000146593.1	-	predicted gene 15843 [Source:MGI Symbol;Acc:MGI:3801845]
ENSMUSG00000039354.16	Smarcal1	17.036	23.033	22.115	1393	2056	1897	chr1	72583251	72633134	4003	+	protein_coding	ENSMUST00000047615.14;ENSMUST00000126832.1;ENSMUST00000133123.7;ENSMUST00000136498.7;ENSMUST00000145868.7;ENSMUST00000150725.7;ENSMUST00000152225.1;ENSMUST00000152814.7;ENSMUST00000156797.7	54380	SWI/SNF related matrix associated, actin dependent regulator of chromatin, subfamily a-like 1 [Source:MGI Symbol;Acc:MGI:1859183]
ENSMUSG00000110712.1	Gm39662	0.084	0.042	0	2	1	0	chr1	72641188	72642963	1238	+	antisense	ENSMUST00000211909.1;ENSMUST00000212057.1	-	predicted gene, 39662 [Source:MGI Symbol;Acc:MGI:5622547]
ENSMUSG00000039342.5	Ankar	0	0	0	0	0	0	chr1	72642980	72700579	4571	-	protein_coding	ENSMUST00000053499.5;ENSMUST00000211837.1;ENSMUST00000212573.1;ENSMUST00000212710.1	319695	ankyrin and armadillo repeat containing [Source:MGI Symbol;Acc:MGI:2442559]
ENSMUSG00000110487.1	Gm18035	0	0	0	0	0	0	chr1	72692864	72693452	589	+	processed_pseudogene	ENSMUST00000211962.1	-	predicted gene, 18035 [Source:MGI Symbol;Acc:MGI:5010220]
ENSMUSG00000110596.1	Gm45859	0	0	0	0	0	0	chr1	72706289	72706502	214	-	processed_pseudogene	ENSMUST00000212794.1	-	predicted gene 45859 [Source:MGI Symbol;Acc:MGI:5804974]
ENSMUSG00000046330.10	Rpl37a	2284.78	2246.21	2236.21	17972.3	18177.6	18513	chr1	72711290	72713813	665	+	protein_coding	ENSMUST00000059980.10;ENSMUST00000211963.1;ENSMUST00000212335.1;ENSMUST00000212432.1	19981	ribosomal protein L37a [Source:MGI Symbol;Acc:MGI:98068]
ENSMUSG00000039323.18	Igfbp2	893.152	707.991	662.802	26792	21845.8	20601	chr1	72824503	72852474	1307	+	protein_coding	ENSMUST00000047328.10;ENSMUST00000120564.1;ENSMUST00000155703.1	16008	insulin-like growth factor binding protein 2 [Source:MGI Symbol;Acc:MGI:96437]
ENSMUSG00000026185.8	Igfbp5	0.209	0.116	0.453	37	21	83	chr1	72857932	72874884	6006	-	protein_coding	ENSMUST00000027377.8;ENSMUST00000137339.1	16011	insulin-like growth factor binding protein 5 [Source:MGI Symbol;Acc:MGI:96440]
ENSMUSG00000101968.6	1700027A15Rik	0	0	0	0	0	0	chr1	72984844	73025507	617	+	antisense	ENSMUST00000185768.6;ENSMUST00000188349.1;ENSMUST00000188793.1;ENSMUST00000190525.1;ENSMUST00000191122.1	-	RIKEN cDNA 1700027A15 gene [Source:MGI Symbol;Acc:MGI:1916699]
ENSMUSG00000026182.6	Tnp1	0	0	0	0	0	0	chr1	73015074	73015909	437	-	protein_coding	ENSMUST00000027374.6	21958	transition protein 1 [Source:MGI Symbol;Acc:MGI:98784]
ENSMUSG00000102266.1	Gm38106	0	0	0	0	0	0	chr1	73206890	73209423	2534	-	TEC	ENSMUST00000194107.1	-	predicted gene, 38106 [Source:MGI Symbol;Acc:MGI:5611334]
ENSMUSG00000101112.1	Gm29185	0	0	0	0	0	0	chr1	73269064	73306360	516	+	lincRNA	ENSMUST00000190578.1	-	predicted gene 29185 [Source:MGI Symbol;Acc:MGI:5579891]
ENSMUSG00000100697.1	Gm29184	0	0	0	0	0	0	chr1	73311717	73312050	334	-	processed_pseudogene	ENSMUST00000190038.1	-	predicted gene 29184 [Source:MGI Symbol;Acc:MGI:5579890]
ENSMUSG00000099877.6	Pinc	0	0	0	0	0	0	chr1	73390775	73407569	2170	-	lincRNA	ENSMUST00000190229.6;ENSMUST00000190487.1	-	pregnancy induced noncoding RNA [Source:MGI Symbol;Acc:MGI:3623820]
ENSMUSG00000098697.1	Gm27315	0	0	0	0	0	0	chr1	73392246	73392399	154	+	misc_RNA	ENSMUST00000183977.1	-	predicted gene, 27315 [Source:MGI Symbol;Acc:MGI:5530697]
ENSMUSG00000101812.1	D530049I02Rik	0	0	0	0	0	0	chr1	73398968	73430790	562	+	lincRNA	ENSMUST00000186582.1	-	RIKEN cDNA D530049I02 gene [Source:MGI Symbol;Acc:MGI:1925968]
ENSMUSG00000100044.1	Gm9553	0	0	0	0	0	0	chr1	73512046	73513041	996	+	processed_pseudogene	ENSMUST00000185703.1	-	predicted gene 9553 [Source:MGI Symbol;Acc:MGI:3779963]
ENSMUSG00000100444.1	C530043A13Rik	0	0	0	0	0	0	chr1	73522095	73529790	3364	-	lincRNA	ENSMUST00000186453.1;ENSMUST00000188155.1;ENSMUST00000189247.1	-	RIKEN cDNA C530043A13 gene [Source:MGI Symbol;Acc:MGI:2441914]
ENSMUSG00000100429.1	Gm29186	0	0	0	0	0	0	chr1	73528937	73536349	660	+	lincRNA	ENSMUST00000189178.1	-	predicted gene 29186 [Source:MGI Symbol;Acc:MGI:5579892]
ENSMUSG00000100301.6	6030407O03Rik	0	0	0.039	0	0	1	chr1	73618088	73864466	2094	-	lincRNA	ENSMUST00000189514.1;ENSMUST00000191114.6	-	RIKEN cDNA 6030407O03 gene [Source:MGI Symbol;Acc:MGI:1924410]
ENSMUSG00000101344.1	Gm29183	0	0.066	0	0	1	0	chr1	73750321	73841917	790	-	lincRNA	ENSMUST00000188600.1	-	predicted gene 29183 [Source:MGI Symbol;Acc:MGI:5579889]
ENSMUSG00000088666.1	Gm25329	0	0	0	0	0	0	chr1	73763710	73763835	126	+	rRNA	ENSMUST00000158041.1	-	predicted gene, 25329 [Source:MGI Symbol;Acc:MGI:5455106]
ENSMUSG00000098504.1	Mir6351	0	0	0	0	0	0	chr1	73855477	73855575	99	-	miRNA	ENSMUST00000183826.1	-	microRNA 6351 [Source:MGI Symbol;Acc:MGI:5531318]
ENSMUSG00000055322.16	Tns1	2.258	2.469	2.108	212	150	288	chr1	73910231	74124449	9966	-	protein_coding	ENSMUST00000169786.7;ENSMUST00000185264.6;ENSMUST00000185331.6;ENSMUST00000185529.1;ENSMUST00000185702.6;ENSMUST00000186381.6;ENSMUST00000187281.6;ENSMUST00000187584.6;ENSMUST00000187691.6;ENSMUST00000188208.1;ENSMUST00000188436.1;ENSMUST00000188942.1;ENSMUST00000189228.1;ENSMUST00000189571.1;ENSMUST00000190389.6;ENSMUST00000190599.1;ENSMUST00000191104.6;ENSMUST00000191204.6;ENSMUST00000191264.6;…	21961	tensin 1 [Source:MGI Symbol;Acc:MGI:104552]
ENSMUSG00000061815.11	Rufy4	0	0	0	0	0	0	chr1	74125541	74148223	2306	+	protein_coding	ENSMUST00000080167.10;ENSMUST00000127134.1	435626	RUN and FYVE domain containing 4 [Source:MGI Symbol;Acc:MGI:3588214]
ENSMUSG00000026180.8	Cxcr2	0	0.012	0	0	1	0	chr1	74153989	74161246	3046	+	protein_coding	ENSMUST00000027372.7;ENSMUST00000106899.3	12765	chemokine (C-X-C motif) receptor 2 [Source:MGI Symbol;Acc:MGI:105303]
ENSMUSG00000048480.5	Cxcr1	0	0	0	0	0	0	chr1	74191785	74194631	1451	-	protein_coding	ENSMUST00000053389.4;ENSMUST00000190313.1	227288	chemokine (C-X-C motif) receptor 1 [Source:MGI Symbol;Acc:MGI:2448715]
ENSMUSG00000087820.1	Mir1928	0	0	0	0	0	0	chr1	74206554	74206620	67	-	miRNA	ENSMUST00000157195.1	-	microRNA 1928 [Source:MGI Symbol;Acc:MGI:3836960]
ENSMUSG00000094768.1	Gm25524	0	0	0	0	0	0	chr1	74212813	74212919	107	+	snRNA	ENSMUST00000101821.1	-	predicted gene, 25524 [Source:MGI Symbol;Acc:MGI:5455301]
ENSMUSG00000006304.14	Arpc2	238.54	283.889	297.293	7883	9588	10199	chr1	74236084	74268209	1439	+	protein_coding	ENSMUST00000006467.13;ENSMUST00000113819.1;ENSMUST00000113820.8;ENSMUST00000185733.1	76709	actin related protein 2/3 complex, subunit 2 [Source:MGI Symbol;Acc:MGI:1923959]
ENSMUSG00000064272.3	Gpbar1	0.506	0.408	0	12	10	0	chr1	74278550	74279624	1075	+	protein_coding	ENSMUST00000077985.3	227289	G protein-coupled bile acid receptor 1 [Source:MGI Symbol;Acc:MGI:2653863]
ENSMUSG00000006299.13	Aamp	213.653	239.382	237.158	10320.9	11910.8	11897.5	chr1	74279840	74284738	2762	-	protein_coding	ENSMUST00000006462.13;ENSMUST00000178235.7;ENSMUST00000186833.1;ENSMUST00000187046.1;ENSMUST00000190008.1;ENSMUST00000191258.1	227290	angio-associated migratory protein [Source:MGI Symbol;Acc:MGI:107809]
ENSMUSG00000101503.1	Gm28364	0.809	0.828	1.618	2.13	2.25	4.48	chr1	74281161	74281866	334	+	antisense	ENSMUST00000187908.1	-	predicted gene 28364 [Source:MGI Symbol;Acc:MGI:5579070]
ENSMUSG00000026179.14	Pnkd	99.941	94.738	100.378	2248.61	2075.8	2318	chr1	74284930	74353694	3599	+	protein_coding	ENSMUST00000027370.12;ENSMUST00000087225.5;ENSMUST00000087226.10;ENSMUST00000113805.7;ENSMUST00000129219.1;ENSMUST00000138620.1;ENSMUST00000152492.1;ENSMUST00000190398.1	56695	paroxysmal nonkinesiogenic dyskinesia [Source:MGI Symbol;Acc:MGI:1930773]
ENSMUSG00000103013.1	Gm37503	0.425	0.825	0.812	1	2	2	chr1	74287542	74287860	319	-	TEC	ENSMUST00000192088.1	-	predicted gene, 37503 [Source:MGI Symbol;Acc:MGI:5610731]
ENSMUSG00000006301.17	Tmbim1	15.946	18.274	19.377	1064	1239	1303	chr1	74288247	74305622	11011	-	protein_coding	ENSMUST00000016309.15;ENSMUST00000113796.7;ENSMUST00000128505.1;ENSMUST00000130763.7;ENSMUST00000135384.7;ENSMUST00000141560.1;ENSMUST00000152603.7;ENSMUST00000154859.1	69660	transmembrane BAX inhibitor motif containing 1 [Source:MGI Symbol;Acc:MGI:1916910]
ENSMUSG00000099931.1	Gm29358	0	0	0	0	0	0	chr1	74295603	74298867	3227	+	sense_intronic	ENSMUST00000186510.1;ENSMUST00000187941.1	-	predicted gene 29358 [Source:MGI Symbol;Acc:MGI:5580064]
ENSMUSG00000103403.1	Gm37931	0	0.013	0.012	0	1	1	chr1	74307848	74310713	2866	+	TEC	ENSMUST00000194686.1	-	predicted gene, 37931 [Source:MGI Symbol;Acc:MGI:5611159]
ENSMUSG00000073650.8	Catip	0.194	0.368	0.068	11	21	4	chr1	74362108	74369321	2101	+	protein_coding	ENSMUST00000097697.7;ENSMUST00000128445.7;ENSMUST00000186688.1;ENSMUST00000191010.1	241112	ciliogenesis associated TTC17 interacting protein [Source:MGI Symbol;Acc:MGI:2685062]
ENSMUSG00000026177.11	Slc11a1	0.447	0.363	0.692	9	24	14	chr1	74375195	74386062	2726	+	protein_coding	ENSMUST00000027368.5;ENSMUST00000127487.1;ENSMUST00000131511.7;ENSMUST00000133896.7;ENSMUST00000134189.1;ENSMUST00000135137.1;ENSMUST00000136786.7;ENSMUST00000147233.7;ENSMUST00000149166.7;ENSMUST00000155865.1;ENSMUST00000187516.6	18173	solute carrier family 11 (proton-coupled divalent metal ion transporters), member 1 [Source:MGI Symbol;Acc:MGI:1345275]
ENSMUSG00000026176.13	Ctdsp1	1.602	1.225	1.873	130	101	156	chr1	74391509	74397285	2957	+	protein_coding	ENSMUST00000027367.13;ENSMUST00000141175.1;ENSMUST00000152659.1	227292	CTD (carboxy-terminal domain, RNA polymerase II, polypeptide A) small phosphatase 1 [Source:MGI Symbol;Acc:MGI:2654470]
ENSMUSG00000065468.1	Mir26b	0	0	0	0	0	0	chr1	74394310	74394394	85	+	miRNA	ENSMUST00000083534.1	-	microRNA 26b [Source:MGI Symbol;Acc:MGI:2676901]
ENSMUSG00000026175.12	Vil1	0.663	0.604	0.661	60	56	62	chr1	74409376	74435559	3124	+	protein_coding	ENSMUST00000027366.12;ENSMUST00000159749.1;ENSMUST00000161087.1;ENSMUST00000163018.1	22349	villin 1 [Source:MGI Symbol;Acc:MGI:98930]
ENSMUSG00000033364.13	Usp37	8.868	10.896	13.641	1375	1651.02	1997	chr1	74435511	74544284	7111	-	protein_coding	ENSMUST00000044260.10;ENSMUST00000186282.6;ENSMUST00000187590.1;ENSMUST00000188012.6;ENSMUST00000189257.6;ENSMUST00000190592.1;ENSMUST00000191058.6	319651	ubiquitin specific peptidase 37 [Source:MGI Symbol;Acc:MGI:2442483]
ENSMUSG00000103227.1	Gm37733	0	0.225	0.03	0	15	2	chr1	74500340	74503301	2962	-	TEC	ENSMUST00000195478.1	-	predicted gene, 37733 [Source:MGI Symbol;Acc:MGI:5610961]
ENSMUSG00000026174.9	Cnot9	65.085	58.961	68.299	5730	5345.98	6362	chr1	74506058	74530842	3268	+	protein_coding	ENSMUST00000087215.6;ENSMUST00000137100.1;ENSMUST00000147810.1	58184	CCR4-NOT transcription complex, subunit 9 [Source:MGI Symbol;Acc:MGI:1928902]
ENSMUSG00000026173.15	Plcd4	0.724	0.971	1.005	68.92	87.86	70.86	chr1	74542888	74567794	4682	+	protein_coding	ENSMUST00000027362.13;ENSMUST00000067916.12;ENSMUST00000113745.7;ENSMUST00000113747.7;ENSMUST00000113749.7;ENSMUST00000113750.7;ENSMUST00000135111.1;ENSMUST00000141412.7;ENSMUST00000152707.7;ENSMUST00000185411.1;ENSMUST00000189956.1	18802	phospholipase C, delta 4 [Source:MGI Symbol;Acc:MGI:107469]
ENSMUSG00000026135.17	Zfp142	4.538	4.368	6.563	817.08	830.14	1074.14	chr1	74565127	74588246	7473	-	protein_coding	ENSMUST00000027315.13;ENSMUST00000066986.12;ENSMUST00000113737.7;ENSMUST00000127921.1;ENSMUST00000130112.1;ENSMUST00000136865.7;ENSMUST00000147011.2;ENSMUST00000156613.7	77264	zinc finger protein 142 [Source:MGI Symbol;Acc:MGI:1924514]
ENSMUSG00000093155.1	Gm25035	0	0	0	0	0	0	chr1	74586896	74586972	77	-	miRNA	ENSMUST00000175414.1	-	predicted gene, 25035 [Source:MGI Symbol;Acc:MGI:5454812]
ENSMUSG00000026172.12	Bcs1l	12.33	14.943	15.041	516	621	651	chr1	74588289	74592443	1890	+	protein_coding	ENSMUST00000027358.10;ENSMUST00000113732.1;ENSMUST00000113733.9;ENSMUST00000147464.1	66821	BCS1-like (yeast) [Source:MGI Symbol;Acc:MGI:1914071]
ENSMUSG00000026171.12	Rnf25	39.54	40.065	35.229	1382	1420	1321	chr1	74593748	74601397	1507	-	protein_coding	ENSMUST00000027357.11;ENSMUST00000113721.7;ENSMUST00000127938.7;ENSMUST00000128491.1;ENSMUST00000132081.1;ENSMUST00000135140.7;ENSMUST00000136078.1;ENSMUST00000149649.1;ENSMUST00000151003.1;ENSMUST00000154874.7	57751	ring finger protein 25 [Source:MGI Symbol;Acc:MGI:1890215]
ENSMUSG00000033276.18	Stk36	0.539	2.625	2.801	67	325	221	chr1	74601445	74636894	5489	+	protein_coding	ENSMUST00000087183.10;ENSMUST00000087186.10;ENSMUST00000113694.7;ENSMUST00000123154.1;ENSMUST00000145673.7;ENSMUST00000148456.7;ENSMUST00000155473.7;ENSMUST00000157007.7;ENSMUST00000189830.1	269209	serine/threonine kinase 36 [Source:MGI Symbol;Acc:MGI:1920831]
ENSMUSG00000033257.14	Ttll4	24.439	20.801	20.849	3500	3581	3400	chr1	74661745	74703730	10019	+	protein_coding	ENSMUST00000042125.14;ENSMUST00000113678.1;ENSMUST00000128891.7;ENSMUST00000129890.7;ENSMUST00000140591.1;ENSMUST00000141119.7;ENSMUST00000143790.1;ENSMUST00000143925.7;ENSMUST00000145132.7;ENSMUST00000153636.7;ENSMUST00000155753.1	67534	tubulin tyrosine ligase-like family, member 4 [Source:MGI Symbol;Acc:MGI:1914784]
ENSMUSG00000026170.6	Cyp27a1	2.211	0.937	1.682	72	44	29	chr1	74713574	74737892	1892	+	protein_coding	ENSMUST00000027356.6;ENSMUST00000189083.1;ENSMUST00000190781.1	104086	cytochrome P450, family 27, subfamily a, polypeptide 1 [Source:MGI Symbol;Acc:MGI:88594]
ENSMUSG00000006542.13	Prkag3	0	0.074	0.16	0	6	13	chr1	74738922	74749221	2832	-	protein_coding	ENSMUST00000081636.12;ENSMUST00000113672.8;ENSMUST00000159728.1;ENSMUST00000160732.7;ENSMUST00000162093.1;ENSMUST00000188073.6	241113	protein kinase, AMP-activated, gamma 3 non-catalytic subunit [Source:MGI Symbol;Acc:MGI:1891343]
ENSMUSG00000098351.1	Gm27507	0	0	0	0	0	0	chr1	74764798	74764890	93	+	misc_RNA	ENSMUST00000184199.1	-	predicted gene, 27507 [Source:MGI Symbol;Acc:MGI:5530889]
ENSMUSG00000033227.7	Wnt6	0.188	3.58	3.195	10	165	120	chr1	74771892	74785322	2071	+	protein_coding	ENSMUST00000006716.7;ENSMUST00000189544.1	22420	wingless-type MMTV integration site family, member 6 [Source:MGI Symbol;Acc:MGI:98960]
ENSMUSG00000099472.1	Gm29539	0	0	0	0	0	0	chr1	74774943	74777405	758	-	antisense	ENSMUST00000188031.1	-	predicted gene 29539 [Source:MGI Symbol;Acc:MGI:5580245]
ENSMUSG00000026167.14	Wnt10a	0.231	0.256	0.375	15	17	25	chr1	74791516	74804179	2468	+	protein_coding	ENSMUST00000006718.14;ENSMUST00000187238.1	22409	wingless-type MMTV integration site family, member 10A [Source:MGI Symbol;Acc:MGI:108071]
ENSMUSG00000089964.1	Gm16582	0	0	0	0	0	0	chr1	74850895	74879953	1930	+	processed_transcript	ENSMUST00000159627.1	-	predicted gene 16582 [Source:MGI Symbol;Acc:MGI:4415002]
ENSMUSG00000090071.4	Cdk5r2	0.177	0.106	0.119	13	8	9	chr1	74854934	74857732	2799	+	protein_coding	ENSMUST00000160379.3	12570	cyclin-dependent kinase 5, regulatory subunit 2 (p39) [Source:MGI Symbol;Acc:MGI:1330828]
ENSMUSG00000055197.4	Fev	0.336	0	0	6	0	0	chr1	74881509	74885419	1490	-	protein_coding	ENSMUST00000068631.3;ENSMUST00000159232.1;ENSMUST00000162938.1	260298	FEV transcription factor, ETS family member [Source:MGI Symbol;Acc:MGI:2449712]
ENSMUSG00000006546.3	Cryba2	0	0	0	0	0	0	chr1	74889934	74893143	923	-	protein_coding	ENSMUST00000006721.2;ENSMUST00000133833.2	12958	crystallin, beta A2 [Source:MGI Symbol;Acc:MGI:104336]
ENSMUSG00000065616.3	Mir375	0	0	0	0	0	0	chr1	74900658	74900721	64	-	miRNA	ENSMUST00000083682.3	-	microRNA 375 [Source:MGI Symbol;Acc:MGI:3619376]
ENSMUSG00000047021.14	Cfap65	0	0	0	0	0	0	chr1	74902071	74935599	5727	-	protein_coding	ENSMUST00000094844.3;ENSMUST00000130489.1;ENSMUST00000139950.7	241116	cilia and flagella associated protein 65 [Source:MGI Symbol;Acc:MGI:2444274]
ENSMUSG00000089653.1	Gm15841	0	0	0	0	0	0	chr1	74902371	74907653	517	+	antisense	ENSMUST00000160540.1	-	predicted gene 15841 [Source:MGI Symbol;Acc:MGI:3801860]
ENSMUSG00000006538.12	Ihh	0	0.075	0.971	0	5	64	chr1	74945315	74951672	2468	-	protein_coding	ENSMUST00000164097.3;ENSMUST00000189364.1	16147	Indian hedgehog [Source:MGI Symbol;Acc:MGI:96533]
ENSMUSG00000103145.1	Gm37744	0	0	0.118	0	0	4	chr1	74954252	74955841	1590	+	TEC	ENSMUST00000194616.1	-	predicted gene, 37744 [Source:MGI Symbol;Acc:MGI:5610972]
ENSMUSG00000026162.7	Nhej1	14.463	20.116	14.926	278	445	368	chr1	74967139	75125200	1053	-	protein_coding	ENSMUST00000152855.1;ENSMUST00000188033.1	75570	non-homologous end joining factor 1 [Source:MGI Symbol;Acc:MGI:1922820]
ENSMUSG00000026205.8	Slc23a3	0.09	0.07	0	5	4	0	chr1	75125541	75133890	2059	-	protein_coding	ENSMUST00000027405.5;ENSMUST00000188080.1	22626	solute carrier family 23 (nucleobase transporters), member 3 [Source:MGI Symbol;Acc:MGI:104516]
ENSMUSG00000033159.14	Cnppd1	19.963	29.514	32.019	1204	1758	1814	chr1	75134554	75142711	3669	-	protein_coding	ENSMUST00000041213.11;ENSMUST00000168720.7;ENSMUST00000187888.1;ENSMUST00000188037.1;ENSMUST00000189043.1;ENSMUST00000189403.6;ENSMUST00000189809.1;ENSMUST00000190679.6	69171	cyclin Pas1/PHO80 domain containing 1 [Source:MGI Symbol;Acc:MGI:1916421]
ENSMUSG00000049339.16	Retreg2	19.603	25.478	24.848	1376	1842	1821	chr1	75142778	75147913	2561	+	protein_coding	ENSMUST00000097694.10;ENSMUST00000186037.6;ENSMUST00000187901.1;ENSMUST00000188873.6;ENSMUST00000188977.1;ENSMUST00000189345.1;ENSMUST00000189650.6;ENSMUST00000190240.6	227298	reticulophagy regulator family member 2 [Source:MGI Symbol;Acc:MGI:2388278]
ENSMUSG00000026197.12	Zfand2b	18.566	27.378	30.303	503	810	876	chr1	75168646	75171629	1316	+	protein_coding	ENSMUST00000027394.11;ENSMUST00000160033.7;ENSMUST00000160282.1;ENSMUST00000160439.7;ENSMUST00000160903.7;ENSMUST00000161106.7;ENSMUST00000161657.7;ENSMUST00000162768.7;ENSMUST00000186227.1	68818	zinc finger, AN1 type domain 2B [Source:MGI Symbol;Acc:MGI:1916068]
ENSMUSG00000026198.15	Abcb6	25.713	39.173	36.706	2083.67	3331.82	3170.28	chr1	75171717	75180392	3772	-	protein_coding	ENSMUST00000027396.14;ENSMUST00000159219.7;ENSMUST00000160081.7;ENSMUST00000160757.1;ENSMUST00000161103.1;ENSMUST00000161215.1	74104	ATP-binding cassette, sub-family B (MDR/TAP), member 6 [Source:MGI Symbol;Acc:MGI:1921354]
ENSMUSG00000099519.1	Gm29253	0.035	0.099	0.079	5.51	15.9	12.72	chr1	75171731	75185146	5231	-	processed_transcript	ENSMUST00000185727.1	-	predicted gene 29253 [Source:MGI Symbol;Acc:MGI:5579959]
ENSMUSG00000033124.16	Atg9a	11.515	13.66	11.006	1230.81	1472.28	1164	chr1	75180860	75192196	4218	-	protein_coding	ENSMUST00000040689.14;ENSMUST00000186744.1;ENSMUST00000187601.6;ENSMUST00000187785.1;ENSMUST00000188347.6;ENSMUST00000188430.6;ENSMUST00000189665.6;ENSMUST00000189702.6;ENSMUST00000189820.6;ENSMUST00000239085.1	245860	autophagy related 9A [Source:MGI Symbol;Acc:MGI:2138446]
ENSMUSG00000026199.17	Ankzf1	20.278	20.237	17.397	1409.38	1518.15	1288.7	chr1	75192151	75199387	3426	+	protein_coding	ENSMUST00000127625.2;ENSMUST00000127860.1;ENSMUST00000131788.8;ENSMUST00000134233.8;ENSMUST00000134378.8;ENSMUST00000145459.8;ENSMUST00000151887.8;ENSMUST00000152233.8	52231	ankyrin repeat and zinc finger domain containing 1 [Source:MGI Symbol;Acc:MGI:1098746]
ENSMUSG00000026200.13	Glb1l	3.907	2.377	4.794	129.62	161.85	201.3	chr1	75198236	75210813	2927	-	protein_coding	ENSMUST00000113623.7;ENSMUST00000131408.1;ENSMUST00000132507.7;ENSMUST00000143193.1;ENSMUST00000146713.1;ENSMUST00000153584.1;ENSMUST00000155716.7;ENSMUST00000185448.1;ENSMUST00000185449.1;ENSMUST00000186148.1;ENSMUST00000186173.6;ENSMUST00000189663.6	74577	galactosidase, beta 1-like [Source:MGI Symbol;Acc:MGI:1921827]
ENSMUSG00000099204.2	Gm27943	0	0	0	0	0	0	chr1	75209613	75209728	116	-	miRNA	ENSMUST00000184844.2	-	predicted gene, 27943 [Source:MGI Symbol;Acc:MGI:5531325]
ENSMUSG00000026201.12	Stk16	61.579	68.536	47.526	1693.68	1854.54	1270.81	chr1	75210838	75215606	2876	+	protein_coding	ENSMUST00000027401.10;ENSMUST00000123825.7;ENSMUST00000126328.1;ENSMUST00000131738.7;ENSMUST00000135484.7;ENSMUST00000139627.2;ENSMUST00000142052.7;ENSMUST00000144355.7;ENSMUST00000145144.1;ENSMUST00000156012.1;ENSMUST00000186350.1;ENSMUST00000186492.1;ENSMUST00000188460.2;ENSMUST00000189242.1;ENSMUST00000189698.6;ENSMUST00000191108.6	20872	serine/threonine kinase 16 [Source:MGI Symbol;Acc:MGI:1313271]
ENSMUSG00000026202.13	Tuba4a	278.516	178.641	212.968	13601.3	8721.46	10824.2	chr1	75214228	75219865	2840	-	protein_coding	ENSMUST00000079464.12;ENSMUST00000186213.6;ENSMUST00000186758.6;ENSMUST00000186971.1;ENSMUST00000187103.1;ENSMUST00000188593.1;ENSMUST00000189131.1;ENSMUST00000190717.6	22145	tubulin, alpha 4A [Source:MGI Symbol;Acc:MGI:1095410]
ENSMUSG00000096094.2	A630095N17Rik	0	0	0	0	0	0	chr1	75220095	75232102	648	-	protein_coding	ENSMUST00000179573.1;ENSMUST00000180101.2;ENSMUST00000191271.1	381272	RIKEN cDNA A630095N17 gene [Source:MGI Symbol;Acc:MGI:2686470]
ENSMUSG00000118482.1	Gm50472	0	0	0	0	0	0	chr1	75229552	75229779	228	+	processed_pseudogene	ENSMUST00000238775.1	-	predicted gene, 50472 [Source:MGI Symbol;Acc:MGI:6324742]
ENSMUSG00000026203.16	Dnajb2	8.174	7.637	6.533	432	423	320	chr1	75236406	75245692	3066	+	protein_coding	ENSMUST00000055223.13;ENSMUST00000082158.12;ENSMUST00000185403.6;ENSMUST00000185654.2;ENSMUST00000186600.1;ENSMUST00000187058.6;ENSMUST00000188290.6;ENSMUST00000188346.6;ENSMUST00000188628.1;ENSMUST00000188931.6;ENSMUST00000190379.1;ENSMUST00000190445.1	56812	DnaJ heat shock protein family (Hsp40) member B2 [Source:MGI Symbol;Acc:MGI:1928739]
ENSMUSG00000026204.15	Ptprn	3.189	4.928	4.179	316	517.03	427	chr1	75247027	75264502	3554	-	protein_coding	ENSMUST00000027404.11;ENSMUST00000185849.6;ENSMUST00000186178.6;ENSMUST00000187216.1;ENSMUST00000188401.1;ENSMUST00000189769.6	19275	protein tyrosine phosphatase, receptor type, N [Source:MGI Symbol;Acc:MGI:102765]
ENSMUSG00000101840.1	Gm28294	0	1.593	0	0	5.97	0	chr1	75252322	75257427	386	+	antisense	ENSMUST00000191154.1	-	predicted gene 28294 [Source:MGI Symbol;Acc:MGI:5579000]
ENSMUSG00000033061.15	Resp18	0.362	0.689	0.276	5	2	4	chr1	75272199	75278415	748	-	protein_coding	ENSMUST00000039534.10;ENSMUST00000186229.1;ENSMUST00000189203.1;ENSMUST00000191283.1	19711	regulated endocrine-specific protein 18 [Source:MGI Symbol;Acc:MGI:1098222]
ENSMUSG00000100556.1	Gm28902	0	0	0	0	0	0	chr1	75272605	75275652	215	+	antisense	ENSMUST00000191531.1	-	predicted gene 28902 [Source:MGI Symbol;Acc:MGI:5579608]
ENSMUSG00000026209.15	Dnpep	89.899	108.927	100.61	3694	4558	4106	chr1	75307896	75317990	2833	-	protein_coding	ENSMUST00000066668.13;ENSMUST00000113605.9;ENSMUST00000185419.6;ENSMUST00000185797.6;ENSMUST00000186278.1;ENSMUST00000187000.6;ENSMUST00000187075.6;ENSMUST00000187791.1;ENSMUST00000187836.6;ENSMUST00000188652.6;ENSMUST00000189282.2;ENSMUST00000189551.6;ENSMUST00000190005.1;ENSMUST00000191254.6	13437	aspartyl aminopeptidase [Source:MGI Symbol;Acc:MGI:1278328]
ENSMUSG00000026208.9	Des	14.863	10.823	16.551	837	635	1035	chr1	75360329	75368579	3028	+	protein_coding	ENSMUST00000027409.9;ENSMUST00000125948.1;ENSMUST00000144894.1	13346	desmin [Source:MGI Symbol;Acc:MGI:94885]
ENSMUSG00000085653.7	Gm15179	0	0	0	0	0	0	chr1	75368212	75375012	671	-	antisense	ENSMUST00000130095.1;ENSMUST00000152799.7	-	predicted gene 15179 [Source:MGI Symbol;Acc:MGI:3705125]
ENSMUSG00000026207.16	Speg	16.095	15.839	26.893	698	659	784	chr1	75375297	75432320	10801	+	protein_coding	ENSMUST00000087122.11;ENSMUST00000113587.7;ENSMUST00000113588.7;ENSMUST00000113589.7;ENSMUST00000113590.7;ENSMUST00000122266.2;ENSMUST00000125118.1;ENSMUST00000125306.1;ENSMUST00000132222.1;ENSMUST00000132228.1;ENSMUST00000137868.7;ENSMUST00000143679.1;ENSMUST00000146705.1;ENSMUST00000148515.7;ENSMUST00000187214.1	11790	SPEG complex locus [Source:MGI Symbol;Acc:MGI:109282]
ENSMUSG00000086053.1	Gm15178	0	0	0	0	0	0	chr1	75392131	75396363	472	-	antisense	ENSMUST00000132100.1	-	predicted gene 15178 [Source:MGI Symbol;Acc:MGI:3705132]
ENSMUSG00000033021.16	Gmppa	62.094	59.495	66.382	1836	1685	2045	chr1	75435930	75443179	1692	+	protein_coding	ENSMUST00000037796.13;ENSMUST00000113584.7;ENSMUST00000124539.1;ENSMUST00000131545.7;ENSMUST00000132291.7;ENSMUST00000133418.7;ENSMUST00000135453.1;ENSMUST00000140287.7;ENSMUST00000141124.1;ENSMUST00000143730.7;ENSMUST00000144874.7;ENSMUST00000145166.7;ENSMUST00000188097.1	69080	GDP-mannose pyrophosphorylase A [Source:MGI Symbol;Acc:MGI:1916330]
ENSMUSG00000033007.15	Asic4	0	0	0.114	0	0	8	chr1	75450436	75474343	2667	+	protein_coding	ENSMUST00000037708.9;ENSMUST00000113577.7	241118	acid-sensing (proton-gated) ion channel family member 4 [Source:MGI Symbol;Acc:MGI:2652846]
ENSMUSG00000102605.1	Gm37264	0	0	0	0	0	0	chr1	75468570	75470761	2192	-	TEC	ENSMUST00000194916.1	-	predicted gene, 37264 [Source:MGI Symbol;Acc:MGI:5610492]
ENSMUSG00000032997.16	Chpf	39.008	38.464	41.045	3032	3078	3338	chr1	75474569	75479307	3333	-	protein_coding	ENSMUST00000079205.13;ENSMUST00000094818.3;ENSMUST00000124042.1;ENSMUST00000138683.1;ENSMUST00000143496.7	74241	chondroitin polymerizing factor [Source:MGI Symbol;Acc:MGI:106576]
ENSMUSG00000026211.17	Obsl1	67.843	77.468	59.328	5316	6253	5010	chr1	75479310	75506452	5679	-	protein_coding	ENSMUST00000113565.2;ENSMUST00000113567.8;ENSMUST00000127507.7;ENSMUST00000129403.7;ENSMUST00000132252.1;ENSMUST00000138352.1;ENSMUST00000145306.1;ENSMUST00000145382.1;ENSMUST00000150293.1;ENSMUST00000154636.1;ENSMUST00000155084.7;ENSMUST00000156499.1;ENSMUST00000156705.1	98733	obscurin-like 1 [Source:MGI Symbol;Acc:MGI:2138628]
ENSMUSG00000051703.14	Tmem198	0.552	0.469	0.15	32	28	9	chr1	75479532	75485705	2456	+	protein_coding	ENSMUST00000050899.6;ENSMUST00000113575.8;ENSMUST00000148980.1;ENSMUST00000187411.1	319998	transmembrane protein 198 [Source:MGI Symbol;Acc:MGI:2443133]
ENSMUSG00000032968.4	Inha	0.575	0.692	1.189	21	26	45	chr1	75507077	75510366	1475	+	protein_coding	ENSMUST00000037330.4	16322	inhibin alpha [Source:MGI Symbol;Acc:MGI:96569]
ENSMUSG00000082745.1	Gm15181	0	4.194	0	0	2	0	chr1	75514107	75514283	177	-	unprocessed_pseudogene	ENSMUST00000120142.1	-	predicted gene 15181 [Source:MGI Symbol;Acc:MGI:3705876]
ENSMUSG00000026213.15	Stk11ip	13.553	14.832	18.228	1487	1625	1881	chr1	75521529	75537335	4458	+	protein_coding	ENSMUST00000027414.15;ENSMUST00000113553.1;ENSMUST00000129652.1;ENSMUST00000129794.1;ENSMUST00000140963.7;ENSMUST00000146575.7;ENSMUST00000150560.1;ENSMUST00000154303.1;ENSMUST00000156838.7	71728	serine/threonine kinase 11 interacting protein [Source:MGI Symbol;Acc:MGI:1918978]
ENSMUSG00000082059.1	Gm15183	0	0	0	0	0	0	chr1	75542211	75542558	348	+	processed_pseudogene	ENSMUST00000118933.1	-	predicted gene 15183 [Source:MGI Symbol;Acc:MGI:3705481]
ENSMUSG00000006576.16	Slc4a3	2.076	2.449	5.332	286	215	427	chr1	75546266	75562172	7182	+	protein_coding	ENSMUST00000027415.11;ENSMUST00000124341.7;ENSMUST00000129703.7;ENSMUST00000132110.1;ENSMUST00000132612.7;ENSMUST00000138814.1;ENSMUST00000142257.1;ENSMUST00000145258.2;ENSMUST00000145516.1;ENSMUST00000150142.7;ENSMUST00000154101.7;ENSMUST00000189794.1	20536	solute carrier family 4 (anion exchanger), member 3 [Source:MGI Symbol;Acc:MGI:109350]
ENSMUSG00000083244.1	Gm15180	0	0	0	0	0	0	chr1	75568083	75568574	492	+	processed_pseudogene	ENSMUST00000117745.1	-	predicted gene 15180 [Source:MGI Symbol;Acc:MGI:3705360]
ENSMUSG00000082528.1	Gm15182	0	0	0	0	0	0	chr1	75624654	75626329	1676	+	processed_pseudogene	ENSMUST00000120832.1	-	predicted gene 15182 [Source:MGI Symbol;Acc:MGI:3705533]
ENSMUSG00000082012.1	Gm5257	0.073	0	0	1.12	0	0	chr1	75636390	75637179	790	+	processed_pseudogene	ENSMUST00000121823.1	-	predicted gene 5257 [Source:MGI Symbol;Acc:MGI:3647791]
ENSMUSG00000099996.1	Gm29065	0	0	0	0	0	0	chr1	76016658	76018756	487	-	lincRNA	ENSMUST00000188786.1	-	predicted gene 29065 [Source:MGI Symbol;Acc:MGI:5579771]
ENSMUSG00000101763.1	Gm29068	0	0	0	0	0	0	chr1	76110181	76110580	400	-	processed_pseudogene	ENSMUST00000191607.1	-	predicted gene 29068 [Source:MGI Symbol;Acc:MGI:5579774]
ENSMUSG00000100827.1	Gm29069	0	0	0	0	0	0	chr1	76420692	76528422	675	+	lincRNA	ENSMUST00000185857.1	-	predicted gene 29069 [Source:MGI Symbol;Acc:MGI:5579775]
ENSMUSG00000100553.6	Gm17751	0	0	0	0	0	0	chr1	76489133	76502028	2004	+	lincRNA	ENSMUST00000189132.1;ENSMUST00000190362.6	-	predicted gene, 17751 [Source:MGI Symbol;Acc:MGI:5009832]
ENSMUSG00000098611.1	Mir6343	0	0	0	0	0	0	chr1	76509560	76509643	84	+	miRNA	ENSMUST00000183584.1	-	microRNA 6343 [Source:MGI Symbol;Acc:MGI:5530686]
ENSMUSG00000100534.1	Gm816	0	0	0	0	0	0	chr1	76890472	77027792	2456	-	lincRNA	ENSMUST00000191156.1	-	predicted gene 816 [Source:MGI Symbol;Acc:MGI:2685662]
ENSMUSG00000102904.1	Gm38265	0.013	0	0	1	0	0	chr1	77143227	77146992	3766	-	TEC	ENSMUST00000193479.1	-	predicted gene, 38265 [Source:MGI Symbol;Acc:MGI:5611493]
ENSMUSG00000089326.1	Gm25974	0	0	0	0	0	0	chr1	77144753	77144846	94	+	rRNA	ENSMUST00000158701.1	-	predicted gene, 25974 [Source:MGI Symbol;Acc:MGI:5455751]
ENSMUSG00000026235.14	Epha4	5.503	10.976	7.682	638	1374	945	chr1	77367185	77515088	6328	-	protein_coding	ENSMUST00000027451.12;ENSMUST00000186930.1;ENSMUST00000187346.1;ENSMUST00000188797.6;ENSMUST00000188952.6;ENSMUST00000189934.1;ENSMUST00000190149.6	13838	Eph receptor A4 [Source:MGI Symbol;Acc:MGI:98277]
ENSMUSG00000099141.1	Mir6352	0	0	0	0	0	0	chr1	77496653	77496768	116	-	miRNA	ENSMUST00000184495.1	-	microRNA 6352 [Source:MGI Symbol;Acc:MGI:5530863]
ENSMUSG00000101849.1	Gm28386	0.122	0	0.02	6	0	1	chr1	77515280	77517128	1849	+	lincRNA	ENSMUST00000189147.1	-	predicted gene 28386 [Source:MGI Symbol;Acc:MGI:5579092]
ENSMUSG00000101506.1	Gm28385	0	0	0	0	0	0	chr1	77570672	77570963	292	+	processed_pseudogene	ENSMUST00000185671.1	-	predicted gene 28385 [Source:MGI Symbol;Acc:MGI:5579091]
ENSMUSG00000065215.1	Gm26263	0	0	0	0	0	0	chr1	77898283	77898446	164	-	snRNA	ENSMUST00000083281.1	-	predicted gene, 26263 [Source:MGI Symbol;Acc:MGI:5456040]
ENSMUSG00000102052.1	Gm28387	0	0	0	0	0	0	chr1	77942966	77972376	854	-	lincRNA	ENSMUST00000189245.1	-	predicted gene 28387 [Source:MGI Symbol;Acc:MGI:5579093]
ENSMUSG00000004872.15	Pax3	0.173	0.181	0.3	14	15	31	chr1	78101267	78197134	3863	-	protein_coding	ENSMUST00000004994.15;ENSMUST00000087086.6;ENSMUST00000172555.1	18505	paired box 3 [Source:MGI Symbol;Acc:MGI:97487]
ENSMUSG00000118426.1	Gm2102	0	0	0	0	0	0	chr1	78216732	78217476	745	-	processed_pseudogene	ENSMUST00000238744.1	-	predicted gene 2102 [Source:MGI Symbol;Acc:MGI:3780270]
ENSMUSG00000032908.9	Sgpp2	0.108	0.689	0.249	12.22	79.62	29.11	chr1	78310345	78420289	4002	+	protein_coding	ENSMUST00000036172.9	433323	sphingosine-1-phosphate phosphotase 2 [Source:MGI Symbol;Acc:MGI:3589109]
ENSMUSG00000099561.1	Gm28410	0	0	0	0	0	0	chr1	78325628	78340106	1450	-	antisense	ENSMUST00000188113.1	-	predicted gene 28410 [Source:MGI Symbol;Acc:MGI:5579116]
ENSMUSG00000102945.1	Gm37884	0	0	0	0	0	0	chr1	78375614	78376431	818	+	TEC	ENSMUST00000191857.1	-	predicted gene, 37884 [Source:MGI Symbol;Acc:MGI:5611112]
ENSMUSG00000026245.16	Farsb	174.457	155.053	204.041	8325.78	7597.38	10073.9	chr1	78417975	78488897	2036	-	protein_coding	ENSMUST00000068333.13;ENSMUST00000170217.7;ENSMUST00000188247.6;ENSMUST00000189529.6;ENSMUST00000189931.6;ENSMUST00000190441.1;ENSMUST00000191021.1	23874	phenylalanyl-tRNA synthetase, beta subunit [Source:MGI Symbol;Acc:MGI:1346035]
ENSMUSG00000101798.1	Gm28995	0	0	0	0	0	0	chr1	78433352	78433612	261	+	unprocessed_pseudogene	ENSMUST00000186625.1	-	predicted gene 28995 [Source:MGI Symbol;Acc:MGI:5579701]
ENSMUSG00000104018.1	4833412K13Rik	0	0	0	0	0	0	chr1	78465448	78466926	1479	-	TEC	ENSMUST00000195509.1	-	RIKEN cDNA 4833412K13 gene [Source:MGI Symbol;Acc:MGI:1921857]
ENSMUSG00000090486.2	BC035947	0.012	0	0	1	0	0	chr1	78497026	78512158	3063	-	protein_coding	ENSMUST00000170511.2;ENSMUST00000190853.1	-	cDNA sequence BC035947 [Source:MGI Symbol;Acc:MGI:2652858]
ENSMUSG00000012187.13	Mogat1	0.264	1.182	1.125	7	32	31	chr1	78510991	78538173	1228	+	protein_coding	ENSMUST00000012331.6;ENSMUST00000113524.7;ENSMUST00000125458.1;ENSMUST00000134947.7;ENSMUST00000149732.7;ENSMUST00000152111.1	68393	monoacylglycerol O-acyltransferase 1 [Source:MGI Symbol;Acc:MGI:1915643]
ENSMUSG00000099364.1	5730419F03Rik	0.038	0.019	0	2	1	0	chr1	78595031	78609508	2092	-	lincRNA	ENSMUST00000190504.1	-	RIKEN cDNA 5730419F03 gene [Source:MGI Symbol;Acc:MGI:1917787]
ENSMUSG00000100562.1	Gm29611	0	0	0	0	0	0	chr1	78615467	78620165	1011	+	lincRNA	ENSMUST00000186132.1	-	predicted gene 29611 [Source:MGI Symbol;Acc:MGI:5580317]
ENSMUSG00000032883.15	Acsl3	94.626	102.364	81.139	6275.84	6332.5	5196.63	chr1	78657825	78707743	3950	+	protein_coding	ENSMUST00000035779.14;ENSMUST00000132997.1;ENSMUST00000134566.7;ENSMUST00000135642.1;ENSMUST00000142704.7;ENSMUST00000148608.1;ENSMUST00000154777.1	74205	acyl-CoA synthetase long-chain family member 3 [Source:MGI Symbol;Acc:MGI:1921455]
ENSMUSG00000079470.8	Utp14b	6.847	6.513	5.835	718.16	695.5	631.37	chr1	78658038	78671512	7393	+	protein_coding	ENSMUST00000053760.11;ENSMUST00000151622.1	195434	UTP14B small subunit processome component [Source:MGI Symbol;Acc:MGI:2445092]
ENSMUSG00000099377.1	Gm6159	0.14	0.277	0.179	6.07	12.32	8.06	chr1	78783136	78784859	1724	-	processed_pseudogene	ENSMUST00000191249.1	-	predicted gene 6159 [Source:MGI Symbol;Acc:MGI:3644323]
ENSMUSG00000099706.1	Gm29536	0	0	0	0	0	0	chr1	78791623	79224511	3283	-	lincRNA	ENSMUST00000189296.1	-	predicted gene 29536 [Source:MGI Symbol;Acc:MGI:5580242]
ENSMUSG00000047330.8	Kcne4	0.022	0	0	1	0	0	chr1	78816758	78820028	2657	+	protein_coding	ENSMUST00000057262.7;ENSMUST00000187432.1	57814	potassium voltage-gated channel, Isk-related subfamily, gene 4 [Source:MGI Symbol;Acc:MGI:1891125]
ENSMUSG00000101324.1	Gm29187	0	0	0	0	0	0	chr1	78821258	78822652	689	+	lincRNA	ENSMUST00000186681.1	-	predicted gene 29187 [Source:MGI Symbol;Acc:MGI:5579893]
ENSMUSG00000072978.3	Gm5830	3.608	3.479	2.446	17.6	17.39	12.65	chr1	78967637	78968079	443	-	processed_pseudogene	ENSMUST00000049117.6	-	predicted pseudogene 5830 [Source:MGI Symbol;Acc:MGI:3647375]
ENSMUSG00000050711.7	Scg2	0.017	0	0.271	1	0	17	chr1	79434669	79440120	2515	-	protein_coding	ENSMUST00000049972.5;ENSMUST00000185234.1	20254	secretogranin II [Source:MGI Symbol;Acc:MGI:103033]
ENSMUSG00000099562.1	Gm19027	0	0	0	0	0	0	chr1	79505803	79507157	1355	-	processed_pseudogene	ENSMUST00000187291.1	-	predicted gene, 19027 [Source:MGI Symbol;Acc:MGI:5011212]
ENSMUSG00000077782.1	Gm24160	0	0	0	0	0	0	chr1	79513739	79513864	126	-	snoRNA	ENSMUST00000104594.1	-	predicted gene, 24160 [Source:MGI Symbol;Acc:MGI:5453937]
ENSMUSG00000054702.14	Ap1s3	0.294	0.575	0.198	11	38	13	chr1	79606876	79671972	2876	-	protein_coding	ENSMUST00000159312.1;ENSMUST00000160706.1;ENSMUST00000162342.7	252903	adaptor-related protein complex AP-1, sigma 3 [Source:MGI Symbol;Acc:MGI:1891304]
ENSMUSG00000102235.1	Gm37886	0	0.031	0	0	1	0	chr1	79619522	79621034	1513	-	TEC	ENSMUST00000195349.1	-	predicted gene, 37886 [Source:MGI Symbol;Acc:MGI:5611114]
ENSMUSG00000073643.11	Wdfy1	69.923	86.38	71.006	4756.11	5620	4931	chr1	79702262	79776143	4551	-	protein_coding	ENSMUST00000048820.13;ENSMUST00000113510.7;ENSMUST00000113511.7;ENSMUST00000113512.7;ENSMUST00000113513.7;ENSMUST00000113514.7;ENSMUST00000113515.7;ENSMUST00000125641.1;ENSMUST00000127771.7;ENSMUST00000130714.7;ENSMUST00000138319.1;ENSMUST00000143368.7;ENSMUST00000186464.1;ENSMUST00000187005.6	69368	WD repeat and FYVE domain containing 1 [Source:MGI Symbol;Acc:MGI:1916618]
ENSMUSG00000104497.1	Gm10555	0	0	0	0	0	0	chr1	79762717	79764507	1791	+	TEC	ENSMUST00000193178.1	-	predicted gene 10555 [Source:MGI Symbol;Acc:MGI:3642807]
ENSMUSG00000026248.9	Mrpl44	70.373	83.231	76.111	2421.89	2979	2736	chr1	79776018	79781445	1424	+	protein_coding	ENSMUST00000027464.8;ENSMUST00000189176.1	69163	mitochondrial ribosomal protein L44 [Source:MGI Symbol;Acc:MGI:1916413]
ENSMUSG00000026249.10	Serpine2	34.006	37.885	25.605	1874	2074	1353	chr1	79794197	79861180	3393	-	protein_coding	ENSMUST00000027467.10;ENSMUST00000153862.1;ENSMUST00000189793.6;ENSMUST00000190724.1;ENSMUST00000191026.1;ENSMUST00000191529.1	20720	serine (or cysteine) peptidase inhibitor, clade E, member 2 [Source:MGI Symbol;Acc:MGI:101780]
ENSMUSG00000067106.6	Gm5529	1.029	1.077	0.956	18.77	20.14	18.24	chr1	79922536	79923426	891	-	processed_pseudogene	ENSMUST00000165691.2	-	predicted pseudogene 5529 [Source:MGI Symbol;Acc:MGI:3646377]
ENSMUSG00000100397.1	Gm28071	0.172	0	0.162	1	0	1	chr1	79957580	79958057	478	+	processed_pseudogene	ENSMUST00000190355.1	-	predicted gene 28071 [Source:MGI Symbol;Acc:MGI:5578777]
ENSMUSG00000099753.1	Gm28058	0	0	0	0	0	0	chr1	80098622	80098885	264	+	processed_pseudogene	ENSMUST00000186421.1	-	predicted gene 28058 [Source:MGI Symbol;Acc:MGI:5578764]
ENSMUSG00000096297.1	Gm23934	0	0	0	0	0	0	chr1	80135466	80135572	107	+	snRNA	ENSMUST00000179111.1	-	predicted gene, 23934 [Source:MGI Symbol;Acc:MGI:5453711]
ENSMUSG00000102518.1	Gm38339	0	0	0	0	0	0	chr1	80146973	80148801	1829	-	TEC	ENSMUST00000195479.1	-	predicted gene, 38339 [Source:MGI Symbol;Acc:MGI:5611567]
ENSMUSG00000099552.1	9830004L10Rik	0	0	0	0	0	0	chr1	80184719	80192073	2177	+	lincRNA	ENSMUST00000185548.1;ENSMUST00000188074.1;ENSMUST00000191325.1	-	RIKEN cDNA 9830004L10 gene [Source:MGI Symbol;Acc:MGI:3642808]
ENSMUSG00000043230.2	Fam124b	0	0	0	0	0	0	chr1	80198706	80218473	2855	-	protein_coding	ENSMUST00000058748.1;ENSMUST00000161427.1	241128	family with sequence similarity 124, member B [Source:MGI Symbol;Acc:MGI:3026880]
ENSMUSG00000101257.1	2310015K22Rik	0	0	0	0	0	0	chr1	80225044	80228792	1461	+	lincRNA	ENSMUST00000191452.1	-	RIKEN cDNA 2310015K22 gene [Source:MGI Symbol;Acc:MGI:1916815]
ENSMUSG00000103404.1	Gm37932	0	0	0	0	0	0	chr1	80255031	80256197	1167	-	TEC	ENSMUST00000192258.1	-	predicted gene, 37932 [Source:MGI Symbol;Acc:MGI:5611160]
ENSMUSG00000004364.14	Cul3	54.013	70.965	65.354	3572	4382	4396	chr1	80264923	80340480	4709	-	protein_coding	ENSMUST00000163119.7;ENSMUST00000164108.7;ENSMUST00000167293.1;ENSMUST00000167794.1;ENSMUST00000168372.1;ENSMUST00000170897.7	26554	cullin 3 [Source:MGI Symbol;Acc:MGI:1347360]
ENSMUSG00000103076.1	Gm37902	0.094	0	0.092	3	0	3	chr1	80274731	80276413	1683	-	TEC	ENSMUST00000192839.1	-	predicted gene, 37902 [Source:MGI Symbol;Acc:MGI:5611130]
ENSMUSG00000103525.1	Gm37262	0	0	0	0	0	0	chr1	80326177	80327994	1818	-	TEC	ENSMUST00000192816.1	-	predicted gene, 37262 [Source:MGI Symbol;Acc:MGI:5610490]
ENSMUSG00000101722.1	Gm29125	0	0.066	0	0	6.05	0	chr1	80382822	80386251	3220	+	lincRNA	ENSMUST00000187121.1	-	predicted gene 29125 [Source:MGI Symbol;Acc:MGI:5579831]
ENSMUSG00000090637.2	Gm6189	0	0.068	0	0	3.95	0	chr1	80383104	80385185	2082	-	processed_pseudogene	ENSMUST00000164487.2	-	predicted gene 6189 [Source:MGI Symbol;Acc:MGI:3643154]
ENSMUSG00000101483.1	1700016L21Rik	0	0	0	0	0	0	chr1	80445932	80479867	629	+	antisense	ENSMUST00000187497.1;ENSMUST00000189139.1	-	RIKEN cDNA 1700016L21 gene [Source:MGI Symbol;Acc:MGI:1919458]
ENSMUSG00000110100.1	Gm45261	0	0	0	0	0	0	chr1	80449597	80461448	594	-	protein_coding	ENSMUST00000211023.1	-	predicted gene 45261 [Source:MGI Symbol;Acc:MGI:5791097]
ENSMUSG00000038608.15	Dock10	0.126	0.049	0.03	5	6	2	chr1	80501073	80758527	7198	-	protein_coding	ENSMUST00000077946.11;ENSMUST00000186087.6;ENSMUST00000186835.1;ENSMUST00000187698.1;ENSMUST00000187774.6;ENSMUST00000187885.1;ENSMUST00000189486.6;ENSMUST00000190595.6;ENSMUST00000190983.6;ENSMUST00000191449.1;ENSMUST00000191505.1	210293	dedicator of cytokinesis 10 [Source:MGI Symbol;Acc:MGI:2146320]
ENSMUSG00000103192.1	Gm37645	0	0	0	0	0	0	chr1	80666009	80669564	3556	-	TEC	ENSMUST00000194285.1	-	predicted gene, 37645 [Source:MGI Symbol;Acc:MGI:5610873]
ENSMUSG00000104488.1	Gm38062	0	0	0	0	0	0	chr1	80728809	80730664	1856	-	TEC	ENSMUST00000192541.1	-	predicted gene, 38062 [Source:MGI Symbol;Acc:MGI:5611290]
ENSMUSG00000102721.1	A630081D01Rik	0	0	0	0	0	0	chr1	80747222	80749054	1833	-	TEC	ENSMUST00000195842.1	-	RIKEN cDNA A630081D01 gene [Source:MGI Symbol;Acc:MGI:2138649]
ENSMUSG00000099949.1	Gm29124	0	0.199	0	0	1.02	0	chr1	80897654	80898105	452	-	processed_pseudogene	ENSMUST00000186576.1	-	predicted gene 29124 [Source:MGI Symbol;Acc:MGI:5579830]
ENSMUSG00000099918.1	Gm28066	0	0	0	0	0	0	chr1	80949426	80949897	472	+	processed_pseudogene	ENSMUST00000188657.1	-	predicted gene 28066 [Source:MGI Symbol;Acc:MGI:5578772]
ENSMUSG00000054976.14	Nyap2	0	0	0	0	0	0	chr1	81076950	81341764	7501	+	protein_coding	ENSMUST00000068275.11;ENSMUST00000113494.8;ENSMUST00000123285.1;ENSMUST00000123720.7;ENSMUST00000137862.7	241134	neuronal tyrosine-phophorylated phosphoinositide 3-kinase adaptor 2 [Source:MGI Symbol;Acc:MGI:2443135]
ENSMUSG00000104029.1	Gm37210	0	0	0	0	0	0	chr1	81520338	81522341	2004	-	TEC	ENSMUST00000192484.1	-	predicted gene, 37210 [Source:MGI Symbol;Acc:MGI:5610438]
ENSMUSG00000101986.1	Gm6198	0	0	0	0	0	0	chr1	81554157	81557483	2929	-	processed_pseudogene	ENSMUST00000191337.1	-	predicted gene 6198 [Source:MGI Symbol;Acc:MGI:3644461]
ENSMUSG00000087008.4	Gm5530	0.047	0.185	0	1	4.01	0	chr1	81741985	81742969	985	-	processed_pseudogene	ENSMUST00000117185.1	-	predicted gene 5530 [Source:MGI Symbol;Acc:MGI:3646374]
ENSMUSG00000100561.1	Gm7516	0	0.077	0	0	1	0	chr1	81797241	81797946	706	+	processed_pseudogene	ENSMUST00000186198.1	-	predicted gene 7516 [Source:MGI Symbol;Acc:MGI:3643007]
ENSMUSG00000103571.1	Gm37114	0	0	0	0	0	0	chr1	82105180	82106983	1804	+	TEC	ENSMUST00000195065.1	-	predicted gene, 37114 [Source:MGI Symbol;Acc:MGI:5610342]
ENSMUSG00000098797.1	Mir6344	0	0	0	0	0	0	chr1	82131916	82132019	104	+	miRNA	ENSMUST00000183462.1	-	microRNA 6344 [Source:MGI Symbol;Acc:MGI:5531222]
ENSMUSG00000055980.2	Irs1	0.593	0.123	0.282	154.3	32.72	75.81	chr1	82233101	82291416	9144	-	protein_coding	ENSMUST00000069799.2	16367	insulin receptor substrate 1 [Source:MGI Symbol;Acc:MGI:99454]
ENSMUSG00000022591.5	Gm9747	0.804	0.514	0.534	55.7	36.28	38.19	chr1	82233112	82235933	2822	+	protein_coding	ENSMUST00000023262.5	-	predicted gene 9747 [Source:MGI Symbol;Acc:MGI:3710571]
ENSMUSG00000026142.15	Rhbdd1	5.788	7.273	10.156	570	755	1063	chr1	82316452	82445366	3687	+	protein_coding	ENSMUST00000027322.13;ENSMUST00000140020.1;ENSMUST00000187475.1	76867	rhomboid domain containing 1 [Source:MGI Symbol;Acc:MGI:1924117]
ENSMUSG00000104493.1	Gm19552	0	0	0	0	0	0	chr1	82352217	82355049	2833	+	TEC	ENSMUST00000194744.1	-	predicted gene, 19552 [Source:MGI Symbol;Acc:MGI:5011737]
ENSMUSG00000100786.1	Gm28940	0	0	0	0	0	0	chr1	82392493	82402746	1682	-	antisense	ENSMUST00000187929.1	-	predicted gene 28940 [Source:MGI Symbol;Acc:MGI:5579646]
ENSMUSG00000096779.1	Gm22112	0	0	0	0	0	0	chr1	82396697	82396817	121	-	miRNA	ENSMUST00000117032.2	-	predicted gene, 22112 [Source:MGI Symbol;Acc:MGI:5451889]
ENSMUSG00000067158.9	Col4a4	0	0	0	0	0	0	chr1	82448423	82586849	10108	-	protein_coding	ENSMUST00000087050.6;ENSMUST00000135271.1	12829	collagen, type IV, alpha 4 [Source:MGI Symbol;Acc:MGI:104687]
ENSMUSG00000079465.8	Col4a3	0	0.008	0	0	2	0	chr1	82586921	82722059	8554	+	protein_coding	ENSMUST00000113457.8;ENSMUST00000125563.7;ENSMUST00000141994.1;ENSMUST00000152664.1	12828	collagen, type IV, alpha 3 [Source:MGI Symbol;Acc:MGI:104688]
ENSMUSG00000065055.1	n-R5s213	0	0	0	0	0	0	chr1	82635013	82635110	98	+	rRNA	ENSMUST00000083121.1	-	nuclear encoded rRNA 5S 213 [Source:MGI Symbol;Acc:MGI:4422078]
ENSMUSG00000097564.2	C430014B12Rik	0.595	1.547	1.03	6.24	23.75	15.33	chr1	82691928	82725169	3377	-	processed_transcript	ENSMUST00000181720.1;ENSMUST00000186858.1;ENSMUST00000187869.1	-	RIKEN cDNA C430014B12 gene [Source:MGI Symbol;Acc:MGI:2444820]
ENSMUSG00000026150.14	Mff	175.974	186.892	212.562	4783.76	4962.25	5822.67	chr1	82724890	82752394	3918	+	protein_coding	ENSMUST00000073025.11;ENSMUST00000078332.12;ENSMUST00000159279.7;ENSMUST00000160044.1;ENSMUST00000160632.7;ENSMUST00000160744.1;ENSMUST00000160750.7;ENSMUST00000160786.7;ENSMUST00000160972.7;ENSMUST00000161572.7;ENSMUST00000161648.7;ENSMUST00000162003.7;ENSMUST00000162056.7;ENSMUST00000162573.2;ENSMUST00000162794.1;ENSMUST00000188333.1	75734	mitochondrial fission factor [Source:MGI Symbol;Acc:MGI:1922984]
ENSMUSG00000101450.1	Gm28941	0	0	0	0	0	0	chr1	82739691	82740707	1017	+	sense_intronic	ENSMUST00000185536.1	-	predicted gene 28941 [Source:MGI Symbol;Acc:MGI:5579647]
ENSMUSG00000026149.2	Tm4sf20	0	0	0	0	0	0	chr1	82756649	82768461	1508	-	protein_coding	ENSMUST00000027331.2;ENSMUST00000138787.1	66261	transmembrane 4 L six family member 20 [Source:MGI Symbol;Acc:MGI:1913511]
ENSMUSG00000114299.1	Gm47791	0	0	0	0	0	0	chr1	82770824	82771243	420	-	protein_coding	ENSMUST00000223838.1	-	predicted gene, 47791 [Source:MGI Symbol;Acc:MGI:6096961]
ENSMUSG00000099771.1	Gm19257	0	0	0	0	0	0	chr1	82777028	82777210	183	-	processed_pseudogene	ENSMUST00000186121.1	-	predicted gene, 19257 [Source:MGI Symbol;Acc:MGI:5011442]
ENSMUSG00000102280.1	Gm36999	0	0	0	0	0	0	chr1	82806423	82807468	1046	-	TEC	ENSMUST00000192756.1	-	predicted gene, 36999 [Source:MGI Symbol;Acc:MGI:5610227]
ENSMUSG00000100170.1	Gm28942	0	0	0	0	0	0	chr1	82819835	82820377	365	+	lincRNA	ENSMUST00000186334.1	-	predicted gene 28942 [Source:MGI Symbol;Acc:MGI:5579648]
ENSMUSG00000100744.1	Gm17764	0	0	0	0	0	0	chr1	82822471	82822861	391	-	processed_pseudogene	ENSMUST00000185925.1	-	predicted gene, 17764 [Source:MGI Symbol;Acc:MGI:5009928]
ENSMUSG00000093782.1	Gm22396	0.602	0.589	0.584	1	1	1	chr1	82839446	82839498	53	+	miRNA	ENSMUST00000177110.1	-	predicted gene, 22396 [Source:MGI Symbol;Acc:MGI:5452173]
ENSMUSG00000026159.13	Agfg1	59.557	50.133	64.367	4198	3603	4582	chr1	82839483	82901182	8044	+	protein_coding	ENSMUST00000063380.10;ENSMUST00000113444.7;ENSMUST00000186043.1;ENSMUST00000186302.6;ENSMUST00000187899.6;ENSMUST00000189220.6;ENSMUST00000190046.6;ENSMUST00000190052.6	15463	ArfGAP with FG repeats 1 [Source:MGI Symbol;Acc:MGI:1333754]
ENSMUSG00000113880.1	A030005L19Rik	0	0	0	0	0	0	chr1	82913325	82914130	806	+	protein_coding	ENSMUST00000220768.1	-	RIKEN cDNA A030005L19 gene [Source:MGI Symbol;Acc:MGI:1925172]
ENSMUSG00000113973.1	A030014E15Rik	0	0	0	0	0	0	chr1	82924917	82925712	796	+	protein_coding	ENSMUST00000223400.1	-	RIKEN cDNA A030014E15 gene [Source:MGI Symbol;Acc:MGI:1925167]
ENSMUSG00000113846.1	Gm6217	0	0	0	0	0	0	chr1	82930571	82931399	829	-	protein_coding	ENSMUST00000222182.1	-	predicted gene 6217 [Source:MGI Symbol;Acc:MGI:3644079]
ENSMUSG00000113084.1	A030003K21Rik	0	0	0	0	0	0	chr1	82942559	82943388	830	-	protein_coding	ENSMUST00000222600.1	-	RIKEN cDNA A030003K21 gene [Source:MGI Symbol;Acc:MGI:1925163]
ENSMUSG00000113925.1	Gm7544	0	0	0	0	0	0	chr1	82955186	82956013	828	-	protein_coding	ENSMUST00000222426.1	-	predicted gene 7544 [Source:MGI Symbol;Acc:MGI:3779750]
ENSMUSG00000114011.1	Gm47955	0	0	0	0	0	0	chr1	82960286	82960924	639	+	protein_coding	ENSMUST00000223536.1	-	predicted gene, 47955 [Source:MGI Symbol;Acc:MGI:6097226]
ENSMUSG00000113097.1	Gm47959	0.16	0	0	3	0	0	chr1	83000548	83001480	933	+	protein_coding	ENSMUST00000223439.1	-	predicted gene, 47959 [Source:MGI Symbol;Acc:MGI:6097234]
ENSMUSG00000101784.1	Gm7553	0.028	0.027	0.054	1	1	2	chr1	83003482	83004907	1426	-	processed_pseudogene	ENSMUST00000185805.1	-	predicted gene 7553 [Source:MGI Symbol;Acc:MGI:3826364]
ENSMUSG00000038496.16	Slc19a3	2.315	1.287	1.036	161	105	71	chr1	83012523	83038448	2974	-	protein_coding	ENSMUST00000045560.14;ENSMUST00000142805.1;ENSMUST00000164473.1	80721	solute carrier family 19, member 3 [Source:MGI Symbol;Acc:MGI:1931307]
ENSMUSG00000100432.1	Gm7539	0.104	0	0	1	0	0	chr1	83015393	83016022	630	+	processed_pseudogene	ENSMUST00000189789.1	-	predicted gene 7539 [Source:MGI Symbol;Acc:MGI:3647619]
ENSMUSG00000100190.1	Krtap28-10	0	0	0	0	0	0	chr1	83041524	83042480	957	-	protein_coding	ENSMUST00000188323.1	-	keratin associated protein 28-10 [Source:MGI Symbol;Acc:MGI:3779575]
ENSMUSG00000113267.1	Gm47969	0	0	0	0	0	0	chr1	83044932	83045946	1015	+	protein_coding	ENSMUST00000222567.1	-	predicted gene, 47969 [Source:MGI Symbol;Acc:MGI:6097249]
ENSMUSG00000104423.1	A030005K14Rik	0	0	0	0	0	0	chr1	83058286	83059378	1093	-	protein_coding	ENSMUST00000193762.1	-	RIKEN cDNA A030005K14 gene [Source:MGI Symbol;Acc:MGI:1925171]
ENSMUSG00000101315.1	Krtap28-13	0	0	0	0	0	0	chr1	83060930	83061921	992	+	protein_coding	ENSMUST00000188005.1	71386	keratin associated protein 28-13 [Source:MGI Symbol;Acc:MGI:1918636]
ENSMUSG00000099691.1	Gm29518	0	0	0	0	0	0	chr1	83067102	83067473	372	+	processed_pseudogene	ENSMUST00000190858.1	-	predicted gene 29518 [Source:MGI Symbol;Acc:MGI:5580224]
ENSMUSG00000026166.14	Ccl20	3.125	9.076	3.951	41	121	52	chr1	83116766	83119167	1417	+	protein_coding	ENSMUST00000027351.12;ENSMUST00000113437.8;ENSMUST00000186832.1	20297	chemokine (C-C motif) ligand 20 [Source:MGI Symbol;Acc:MGI:1329031]
ENSMUSG00000101173.1	Gm29519	0	0	0	0	0	0	chr1	83157984	83159017	398	+	processed_pseudogene	ENSMUST00000186994.1	-	predicted gene 29519 [Source:MGI Symbol;Acc:MGI:5580225]
ENSMUSG00000053161.16	Daw1	0.126	0.2	0	4	7	0	chr1	83159752	83210574	1651	+	protein_coding	ENSMUST00000065403.6;ENSMUST00000065436.9;ENSMUST00000113436.7;ENSMUST00000133079.1;ENSMUST00000149342.7	71227	dynein assembly factor with WDR repeat domains 1 [Source:MGI Symbol;Acc:MGI:1923089]
ENSMUSG00000101896.1	Gm6244	0	0	0	0	0	0	chr1	83212044	83212884	841	-	processed_pseudogene	ENSMUST00000178732.2	-	predicted gene 6244 [Source:MGI Symbol;Acc:MGI:3643858]
ENSMUSG00000084443.1	n-R5s214	0	0	0	0	0	0	chr1	83216671	83216791	121	-	rRNA	ENSMUST00000122494.1	-	nuclear encoded rRNA 5S 214 [Source:MGI Symbol;Acc:MGI:4422079]
ENSMUSG00000026163.17	Sphkap	0.129	0.117	0.231	23	7	48	chr1	83254139	83408200	8154	-	protein_coding	ENSMUST00000053075.14;ENSMUST00000159078.1;ENSMUST00000160237.1;ENSMUST00000160567.1;ENSMUST00000160953.7	77629	SPHK1 interactor, AKAP domain containing [Source:MGI Symbol;Acc:MGI:1924879]
ENSMUSG00000079140.3	Gm6374	0.071	0	0	1	0	0	chr1	83314513	83315300	788	+	processed_pseudogene	ENSMUST00000159051.1	-	predicted gene 6374 [Source:MGI Symbol;Acc:MGI:3647016]
ENSMUSG00000104374.1	Gm37517	0	0	0	0	0	0	chr1	83331298	83332586	1289	-	TEC	ENSMUST00000194004.1	-	predicted gene, 37517 [Source:MGI Symbol;Acc:MGI:5610745]
ENSMUSG00000104219.1	Gm37989	0	0	0	0	0	0	chr1	83426596	83427398	803	-	TEC	ENSMUST00000195202.1	-	predicted gene, 37989 [Source:MGI Symbol;Acc:MGI:5611217]
ENSMUSG00000100580.6	4933436I20Rik	0	0	0	0	0	0	chr1	83659550	83911644	1509	-	lincRNA	ENSMUST00000189405.6;ENSMUST00000190615.1	-	RIKEN cDNA 4933436I20 gene [Source:MGI Symbol;Acc:MGI:1918540]
ENSMUSG00000094946.1	Gm25754	0	0	0	0	0	0	chr1	83795912	83796032	121	+	miRNA	ENSMUST00000178653.1	-	predicted gene, 25754 [Source:MGI Symbol;Acc:MGI:5455531]
ENSMUSG00000077736.1	Gm24555	0	0	0	0	0	0	chr1	83921918	83922041	124	+	snoRNA	ENSMUST00000104548.1	-	predicted gene, 24555 [Source:MGI Symbol;Acc:MGI:5454332]
ENSMUSG00000045658.16	Pid1	32.924	37.548	21.052	2067	2299	1380	chr1	84036296	84364180	2664	-	protein_coding	ENSMUST00000168574.8;ENSMUST00000175948.1;ENSMUST00000175996.7;ENSMUST00000176559.7;ENSMUST00000176720.1;ENSMUST00000176822.1;ENSMUST00000177458.1;ENSMUST00000187992.1	98496	phosphotyrosine interaction domain containing 1 [Source:MGI Symbol;Acc:MGI:2138391]
ENSMUSG00000102750.1	Gm37058	0	0	0	0	0	0	chr1	84132867	84134510	1644	-	TEC	ENSMUST00000193393.1	-	predicted gene, 37058 [Source:MGI Symbol;Acc:MGI:5610286]
ENSMUSG00000101934.1	Gm18304	0	0	0	0	0	0	chr1	84168188	84168733	546	+	processed_pseudogene	ENSMUST00000189162.1	-	predicted gene, 18304 [Source:MGI Symbol;Acc:MGI:5010489]
ENSMUSG00000098851.1	Mir6353	0	0	0	0	0	0	chr1	84218849	84218961	113	-	miRNA	ENSMUST00000183596.1	-	microRNA 6353 [Source:MGI Symbol;Acc:MGI:5530773]
ENSMUSG00000036766.12	Dner	1.543	1.745	2.14	147	170	179	chr1	84369839	84696221	3632	-	protein_coding	ENSMUST00000049126.12;ENSMUST00000185606.2;ENSMUST00000191306.1;ENSMUST00000191546.2	227325	delta/notch-like EGF repeat containing [Source:MGI Symbol;Acc:MGI:2152889]
ENSMUSG00000104396.1	Gm37959	0	0	0.031	0	0	2	chr1	84392503	84395399	2897	-	TEC	ENSMUST00000191700.1	-	predicted gene, 37959 [Source:MGI Symbol;Acc:MGI:5611187]
ENSMUSG00000102481.1	Gm37925	0	0	0	0	0	0	chr1	84665189	84669443	4255	-	TEC	ENSMUST00000195352.1	-	predicted gene, 37925 [Source:MGI Symbol;Acc:MGI:5611153]
ENSMUSG00000093254.1	Mir5126	0	0	0	0	0	0	chr1	84695839	84695915	77	+	miRNA	ENSMUST00000175513.1	-	microRNA 5126 [Source:MGI Symbol;Acc:MGI:4950451]
ENSMUSG00000026219.14	Trip12	32.878	33.602	45.7	3612	3848	5023	chr1	84721189	84840516	9632	-	protein_coding	ENSMUST00000027421.12;ENSMUST00000185567.1;ENSMUST00000185672.1;ENSMUST00000185720.1;ENSMUST00000185909.6;ENSMUST00000186465.6;ENSMUST00000186648.6;ENSMUST00000186894.6;ENSMUST00000187733.1;ENSMUST00000187818.1;ENSMUST00000189496.6;ENSMUST00000189670.6;ENSMUST00000189841.1;ENSMUST00000190067.6;ENSMUST00000190125.1;ENSMUST00000190464.6;ENSMUST00000190474.1;ENSMUST00000191187.1	14897	thyroid hormone receptor interactor 12 [Source:MGI Symbol;Acc:MGI:1309481]
ENSMUSG00000103505.1	Gm38374	0.027	0	0	1	0	0	chr1	84807158	84809190	2033	-	TEC	ENSMUST00000194417.1	-	predicted gene, 38374 [Source:MGI Symbol;Acc:MGI:5611602]
ENSMUSG00000104503.1	Gm37738	0.225	0.176	0.132	25	20	15	chr1	84819968	84824683	4716	-	TEC	ENSMUST00000192396.1	-	predicted gene, 37738 [Source:MGI Symbol;Acc:MGI:5610966]
ENSMUSG00000073633.9	Fbxo36	8.721	17.179	17.589	166	330	341	chr1	84839841	84900487	1713	+	protein_coding	ENSMUST00000097672.3;ENSMUST00000139562.7;ENSMUST00000143656.7;ENSMUST00000151737.1	66153	F-box protein 36 [Source:MGI Symbol;Acc:MGI:1289192]
ENSMUSG00000026220.6	Slc16a14	0.011	0.111	0.274	1	10	25	chr1	84905898	84935134	3207	-	protein_coding	ENSMUST00000027422.6;ENSMUST00000186980.1	71781	solute carrier family 16 (monocarboxylic acid transporters), member 14 [Source:MGI Symbol;Acc:MGI:1919031]
ENSMUSG00000118590.1	AC167036.1	0	0.13	0	0	3.38	0	chr1	84958982	84964572	1120	+	protein_coding	ENSMUST00000239195.1	-	novel protein
ENSMUSG00000099693.1	Gm29284	0	0	1.325	0	0	2	chr1	84990638	84993032	255	-	unprocessed_pseudogene	ENSMUST00000188363.1	-	predicted gene 29284 [Source:MGI Symbol;Acc:MGI:5579990]
ENSMUSG00000052477.15	C130026I21Rik	0.617	2.069	1.78	20.71	43.52	46.33	chr1	84992690	85270566	1948	-	protein_coding	ENSMUST00000064341.8;ENSMUST00000093506.11;ENSMUST00000159114.1;ENSMUST00000159582.7;ENSMUST00000161267.7;ENSMUST00000161685.7;ENSMUST00000162421.1	620078	RIKEN cDNA C130026I21 gene [Source:MGI Symbol;Acc:MGI:3612702]
ENSMUSG00000064281.7	Rpl19-ps1	3.191	4.604	3.854	29.01	43.11	36.92	chr1	85012114	85012704	591	+	processed_pseudogene	ENSMUST00000121059.1	-	ribosomal protein L19, pseudogene 1 [Source:MGI Symbol;Acc:MGI:3642668]
ENSMUSG00000098842.1	Gm27907	0	0	0	0	0	0	chr1	85012367	85012446	80	+	miRNA	ENSMUST00000185101.1	-	predicted gene, 27907 [Source:MGI Symbol;Acc:MGI:5531289]
ENSMUSG00000118640.1	AC167036.2	0	0	0	0	0	0	chr1	85027954	85028844	891	-	protein_coding	ENSMUST00000239185.1	-	novel protein
ENSMUSG00000061852.9	Gm7582	0	0	0	0	0	0	chr1	85039065	85041958	331	-	unprocessed_pseudogene	ENSMUST00000160831.3	-	predicted gene 7582 [Source:MGI Symbol;Acc:MGI:3643856]
ENSMUSG00000089976.1	Gm2389	0	0	0	0	0	0	chr1	85061154	85062642	189	+	unprocessed_pseudogene	ENSMUST00000160487.1	-	predicted pseudogene 2389 [Source:MGI Symbol;Acc:MGI:3780557]
ENSMUSG00000101279.1	Gm18342	0	0	0	0	0	0	chr1	85067394	85080236	694	-	unprocessed_pseudogene	ENSMUST00000186987.1	-	predicted gene, 18342 [Source:MGI Symbol;Acc:MGI:5010527]
ENSMUSG00000089844.7	A530032D15Rik	0.136	0.206	0.066	5	3.09	1.01	chr1	85083069	85109853	1492	-	protein_coding	ENSMUST00000160792.7;ENSMUST00000161675.2;ENSMUST00000161724.7	381287	RIKEN cDNA A530032D15Rik gene [Source:MGI Symbol;Acc:MGI:3037746]
ENSMUSG00000073631.2	Gm10553	0	0.027	0	0	1	0	chr1	85099512	85101074	1563	+	antisense	ENSMUST00000097669.1;ENSMUST00000238757.1	-	predicted gene 10553 [Source:MGI Symbol;Acc:MGI:3642178]
ENSMUSG00000072109.11	A530040E14Rik	0	0	0	0	0	0	chr1	85105946	85114035	2017	+	antisense	ENSMUST00000093501.9;ENSMUST00000159087.7;ENSMUST00000161150.2;ENSMUST00000161666.7;ENSMUST00000162353.7;ENSMUST00000162453.7	-	RIKEN cDNA A530040E14 gene [Source:MGI Symbol;Acc:MGI:3612703]
ENSMUSG00000090128.1	Gm16038	0	0	0	0	0	0	chr1	85115319	85117237	193	+	unprocessed_pseudogene	ENSMUST00000159317.1	-	predicted gene 16038 [Source:MGI Symbol;Acc:MGI:3802117]
ENSMUSG00000090186.7	Gm7592	0	0	0	0	0	0	chr1	85156812	85157699	888	-	unprocessed_pseudogene	ENSMUST00000160674.3	-	predicted gene 7592 [Source:MGI Symbol;Acc:MGI:3644077]
ENSMUSG00000089716.7	Gm6264	0	0.036	0	0	1	0	chr1	85159764	85194260	1217	+	transcribed_unprocessed_pseudogene	ENSMUST00000160802.7;ENSMUST00000162896.1	-	predicted gene 6264 [Source:MGI Symbol;Acc:MGI:3779580]
ENSMUSG00000118618.1	AC123856.1	0	0	0	0	0	0	chr1	85199613	85203171	1142	+	transcribed_unprocessed_pseudogene	ENSMUST00000160058.7;ENSMUST00000239303.1	-	nuclear antigen Sp100 (Sp100) pseudogene
ENSMUSG00000079457.11	Gm7609	0	0	0	0	0	0	chr1	85199613	85213786	1538	+	protein_coding	ENSMUST00000113402.3;ENSMUST00000161424.4	665378	predicted pseudogene 7609 [Source:MGI Symbol;Acc:MGI:3644536]
ENSMUSG00000090252.1	Gm16028	0	0	0	0	0	0	chr1	85246851	85255465	890	+	antisense	ENSMUST00000162347.1	-	predicted gene 16028 [Source:MGI Symbol;Acc:MGI:3801982]
ENSMUSG00000079455.9	Gm16026	0	0	0	0	0	0	chr1	85266698	85285491	2741	+	transcribed_unprocessed_pseudogene	ENSMUST00000094774.4;ENSMUST00000159695.1;ENSMUST00000159849.7;ENSMUST00000162652.7;ENSMUST00000162923.7;ENSMUST00000163068.7	-	predicted pseudogene 16026 [Source:MGI Symbol;Acc:MGI:3783243]
ENSMUSG00000091199.10	Gm2619	0	0	0	0	0	0	chr1	85308659	85327285	392	-	processed_transcript	ENSMUST00000162276.9	-	predicted gene 2619 [Source:MGI Symbol;Acc:MGI:3780787]
ENSMUSG00000089652.1	Gm16025	0	0	0	0	0	0	chr1	85326729	85342615	2425	+	lincRNA	ENSMUST00000161282.1;ENSMUST00000161923.1	-	predicted gene 16025 [Source:MGI Symbol;Acc:MGI:3802144]
ENSMUSG00000089937.1	Gm7281	0	0	0	0	0	0	chr1	85332716	85342086	543	-	unprocessed_pseudogene	ENSMUST00000160010.1	-	predicted gene 7281 [Source:MGI Symbol;Acc:MGI:3779713]
ENSMUSG00000118591.1	AC147806.1	0	0	0	0	0	0	chr1	85484252	85485142	891	-	protein_coding	ENSMUST00000239361.1	-	novel protein
ENSMUSG00000101751.1	Gm2427	0.059	0.119	0.248	1	2.08	4.41	chr1	85501090	85514604	881	+	unprocessed_pseudogene	ENSMUST00000189121.1	-	predicted gene 2427 [Source:MGI Symbol;Acc:MGI:3780593]
ENSMUSG00000089714.1	Gm16092	0	0	0	0	0	0	chr1	85511133	85527161	2405	-	lincRNA	ENSMUST00000161449.1	-	predicted gene 16092 [Source:MGI Symbol;Acc:MGI:3841241]
ENSMUSG00000118607.1	AC147806.2	0	0.035	0	0	2.62	0	chr1	85526602	85552178	2798	+	protein_coding	ENSMUST00000113407.10;ENSMUST00000239236.1	101055758	predicted 7592 [Source:NCBI gene;Acc:101055758]
ENSMUSG00000118632.1	AC147806.3	0	0	0	0	0	0	chr1	85526690	85539198	355	+	unprocessed_pseudogene	ENSMUST00000239378.1	-	component of Sp100-rs (Csprs) pseudogene
ENSMUSG00000094127.1	G530012D18Rik	0	0	0	0	0	0	chr1	85575676	85577295	420	+	protein_coding	ENSMUST00000178024.1	-	RIKEN cDNA G530012D1 gene [Source:MGI Symbol;Acc:MGI:3642025]
ENSMUSG00000070034.13	Sp110	0.107	0.161	0.117	6	8.39	6.2	chr1	85576899	85598817	2583	-	protein_coding	ENSMUST00000093508.6;ENSMUST00000128339.7;ENSMUST00000130727.1;ENSMUST00000131950.7;ENSMUST00000143363.7;ENSMUST00000150114.7;ENSMUST00000151690.7;ENSMUST00000152399.7;ENSMUST00000186740.1	109032	Sp110 nuclear body protein [Source:MGI Symbol;Acc:MGI:1923364]
ENSMUSG00000090103.1	Gm16094	0	0	0	0	0	0	chr1	85599286	85599839	427	+	antisense	ENSMUST00000162784.1	-	predicted gene 16094 [Source:MGI Symbol;Acc:MGI:3801967]
ENSMUSG00000070031.11	Sp140	0.807	1.116	0.867	51.99	73.44	57.93	chr1	85600378	85645037	2417	+	protein_coding	ENSMUST00000080204.10;ENSMUST00000113385.2;ENSMUST00000159234.1;ENSMUST00000160119.1;ENSMUST00000161497.1;ENSMUST00000162925.1	434484	Sp140 nuclear body protein [Source:MGI Symbol;Acc:MGI:3702467]
ENSMUSG00000073628.5	Gm10552	0	0	0	0	0	0	chr1	85604085	85611896	717	-	antisense	ENSMUST00000113396.2;ENSMUST00000161763.1	-	predicted gene 10552 [Source:MGI Symbol;Acc:MGI:3642083]
ENSMUSG00000090246.1	Gm17017	0	0	0	0	0	0	chr1	85641222	85650585	2405	-	antisense	ENSMUST00000161540.1	-	predicted gene 17017 [Source:MGI Symbol;Acc:MGI:4820558]
ENSMUSG00000026222.16	Sp100	0	0	0	0	0	0	chr1	85649988	85709998	3807	+	protein_coding	ENSMUST00000054279.14;ENSMUST00000066427.10;ENSMUST00000129951.7;ENSMUST00000132641.7;ENSMUST00000134283.1;ENSMUST00000140758.1;ENSMUST00000141709.1;ENSMUST00000141998.1;ENSMUST00000145440.7;ENSMUST00000147552.7;ENSMUST00000150967.7;ENSMUST00000153574.7;ENSMUST00000155094.7	20684	nuclear antigen Sp100 [Source:MGI Symbol;Acc:MGI:109561]
ENSMUSG00000064414.1	n-R5s215	0	0	0	0	0	0	chr1	85674882	85674985	104	+	rRNA	ENSMUST00000082480.1	-	nuclear encoded rRNA 5S 215 [Source:MGI Symbol;Acc:MGI:4422080]
ENSMUSG00000052760.16	A630001G21Rik	1.597	1.23	0.73	58	47	24	chr1	85717083	85778643	2053	-	protein_coding	ENSMUST00000064788.13;ENSMUST00000159122.7;ENSMUST00000159320.7;ENSMUST00000159325.2;ENSMUST00000161453.1;ENSMUST00000162038.7	319997	RIKEN cDNA A630001G21 gene [Source:MGI Symbol;Acc:MGI:2443131]
ENSMUSG00000098634.1	Mir8096	0	0	0	0	0	0	chr1	85751948	85752074	127	+	miRNA	ENSMUST00000184526.1	-	microRNA 8096 [Source:MGI Symbol;Acc:MGI:5530861]
ENSMUSG00000094834.1	Gm25472	0	0	0	0	0	0	chr1	85763794	85763871	78	+	miRNA	ENSMUST00000175454.3	-	predicted gene, 25472 [Source:MGI Symbol;Acc:MGI:5455249]
ENSMUSG00000100217.1	9930111H07Rik	0	0	0	0	0	0	chr1	85775271	85784694	821	+	lincRNA	ENSMUST00000187270.1	-	RIKEN cDNA 9930111H07 gene [Source:MGI Symbol;Acc:MGI:1925012]
ENSMUSG00000092932.2	Gm22906	0	0	0.693	0	0	1	chr1	85784713	85784962	250	+	misc_RNA	ENSMUST00000175191.2	-	predicted gene, 22906 [Source:MGI Symbol;Acc:MGI:5452683]
ENSMUSG00000036707.16	Cab39	45.575	55.962	61.679	3944	4938	5294	chr1	85793441	85851576	3805	+	protein_coding	ENSMUST00000097666.3;ENSMUST00000113360.7;ENSMUST00000126962.2;ENSMUST00000130754.7;ENSMUST00000187623.1	12283	calcium binding protein 39 [Source:MGI Symbol;Acc:MGI:107438]
ENSMUSG00000026223.15	Itm2c	54.535	77.702	62.163	3290	4792	3897	chr1	85894281	85908675	2230	+	protein_coding	ENSMUST00000027425.15;ENSMUST00000139837.1;ENSMUST00000185569.1	64294	integral membrane protein 2C [Source:MGI Symbol;Acc:MGI:1927594]
ENSMUSG00000026224.11	4933407L21Rik	0	0	0	0	0	0	chr1	85928483	85940624	2869	+	protein_coding	ENSMUST00000027426.10;ENSMUST00000129392.1;ENSMUST00000188949.1	-	RIKEN cDNA 4933407L21 gene [Source:MGI Symbol;Acc:MGI:1918391]
ENSMUSG00000099767.1	Gm28884	0	0	0	0	0	0	chr1	85933247	85937332	3994	-	antisense	ENSMUST00000190367.1	-	predicted gene 28884 [Source:MGI Symbol;Acc:MGI:5579590]
ENSMUSG00000049608.8	Gpr55	0	0	0	0	0	0	chr1	85938318	85961007	3721	-	protein_coding	ENSMUST00000086975.5	227326	G protein-coupled receptor 55 [Source:MGI Symbol;Acc:MGI:2685064]
ENSMUSG00000100108.1	Gm28100	0	0	0	0	0	0	chr1	85972365	85986917	582	-	lincRNA	ENSMUST00000186560.1	-	predicted gene 28100 [Source:MGI Symbol;Acc:MGI:5578806]
ENSMUSG00000099342.1	Gm18180	0.902	1.146	0.52	29.51	38.19	17.64	chr1	86014403	86015886	1484	-	processed_pseudogene	ENSMUST00000187562.1	-	predicted gene, 18180 [Source:MGI Symbol;Acc:MGI:5010365]
ENSMUSG00000026226.16	Spata3	0	0	0	0	0	0	chr1	86016816	86029958	1110	+	protein_coding	ENSMUST00000052854.12;ENSMUST00000113344.7;ENSMUST00000125083.1;ENSMUST00000129169.1;ENSMUST00000130504.7;ENSMUST00000131151.2;ENSMUST00000135440.1;ENSMUST00000149469.2;ENSMUST00000152501.7;ENSMUST00000153247.2;ENSMUST00000159876.7	70060	spermatogenesis associated 3 [Source:MGI Symbol;Acc:MGI:1917310]
ENSMUSG00000026227.11	2810459M11Rik	2.272	0.704	0.757	135	59	52	chr1	86045863	86055456	3331	+	protein_coding	ENSMUST00000027429.10;ENSMUST00000165824.2	72792	RIKEN cDNA 2810459M11 gene [Source:MGI Symbol;Acc:MGI:1920042]
ENSMUSG00000026229.17	Psmd1	275.681	263.111	261.339	20889	20466.8	20342.9	chr1	86064387	86139151	3112	+	protein_coding	ENSMUST00000027432.8;ENSMUST00000127104.1;ENSMUST00000133480.7;ENSMUST00000139715.7;ENSMUST00000143200.7;ENSMUST00000147807.7;ENSMUST00000149946.1;ENSMUST00000152184.1;ENSMUST00000189234.1	70247	proteasome (prosome, macropain) 26S subunit, non-ATPase, 1 [Source:MGI Symbol;Acc:MGI:1917497]
ENSMUSG00000077274.1	Gm22786	0	0.259	0	0	1	0	chr1	86087301	86087422	122	+	snoRNA	ENSMUST00000104086.1	-	predicted gene, 22786 [Source:MGI Symbol;Acc:MGI:5452563]
ENSMUSG00000026228.6	Htr2b	0	0	0	0	0	0	chr1	86099026	86111970	2083	-	protein_coding	ENSMUST00000027431.6;ENSMUST00000155077.1	15559	5-hydroxytryptamine (serotonin) receptor 2B [Source:MGI Symbol;Acc:MGI:109323]
ENSMUSG00000103272.1	Gm37914	0	0.265	0.099	0	16	6	chr1	86120883	86123561	2679	+	TEC	ENSMUST00000195317.1	-	predicted gene, 37914 [Source:MGI Symbol;Acc:MGI:5611142]
ENSMUSG00000094638.1	Gm21972	0.167	0.599	0.286	2.42	8.93	4.34	chr1	86133637	86162788	776	+	protein_coding	ENSMUST00000135197.1	-	predicted gene 21972 [Source:MGI Symbol;Acc:MGI:5439441]
ENSMUSG00000062590.13	Armc9	16.742	18.528	13.535	1045.62	1257.26	1141.72	chr1	86154780	86278284	5127	+	protein_coding	ENSMUST00000027434.14;ENSMUST00000113309.8;ENSMUST00000123618.7;ENSMUST00000126579.1;ENSMUST00000131412.7;ENSMUST00000134858.7;ENSMUST00000135973.7;ENSMUST00000150059.7;ENSMUST00000153389.7;ENSMUST00000153653.1;ENSMUST00000155168.7;ENSMUST00000156675.7;ENSMUST00000186509.6	78795	armadillo repeat containing 9 [Source:MGI Symbol;Acc:MGI:1926045]
ENSMUSG00000087538.1	Gm16341	0	0	0	0	0	0	chr1	86275509	86301375	377	-	antisense	ENSMUST00000126385.1	-	predicted gene 16341 [Source:MGI Symbol;Acc:MGI:3840137]
ENSMUSG00000079445.3	B3gnt7	64.116	34.713	82.435	4571.62	2567.71	6138.7	chr1	86302832	86307305	2582	+	protein_coding	ENSMUST00000113306.3;ENSMUST00000188695.1;ENSMUST00000189618.1	227327	UDP-GlcNAc:betaGal beta-1,3-N-acetylglucosaminyltransferase 7 [Source:MGI Symbol;Acc:MGI:2384394]
ENSMUSG00000099644.1	Gm28626	2.287	0.765	1.032	15.38	5.29	7.3	chr1	86303195	86304059	520	-	antisense	ENSMUST00000187004.1	-	predicted gene 28626 [Source:MGI Symbol;Acc:MGI:5579332]
ENSMUSG00000091806.1	Gm5258	0	0	0	0	0	0	chr1	86323267	86323593	327	+	processed_pseudogene	ENSMUST00000165437.1	-	predicted gene 5258 [Source:MGI Symbol;Acc:MGI:3647794]
ENSMUSG00000101853.1	Gm28627	0	0	0	0	0	0	chr1	86328039	86328873	453	+	processed_pseudogene	ENSMUST00000186141.1	-	predicted gene 28627 [Source:MGI Symbol;Acc:MGI:5579333]
ENSMUSG00000026234.12	Ncl	1009.81	907.926	1083.44	81860.9	75829	91309	chr1	86344719	86359400	8202	-	protein_coding	ENSMUST00000027438.7;ENSMUST00000185676.6;ENSMUST00000185785.1;ENSMUST00000186050.1;ENSMUST00000188682.1;ENSMUST00000189504.1	17975	nucleolin [Source:MGI Symbol;Acc:MGI:97286]
ENSMUSG00000064837.1	Snora75	0	0	0	0	0	0	chr1	86351169	86351301	133	-	snoRNA	ENSMUST00000082903.1	-	small nucleolar RNA, H/ACA box 75 [Source:MGI Symbol;Acc:MGI:3819511]
ENSMUSG00000104627.1	Mir3535	0	0	0	0	0	0	chr1	86351981	86352127	147	-	miRNA	ENSMUST00000197651.1	-	microRNA 3535 [Source:MGI Symbol;Acc:MGI:5562722]
ENSMUSG00000064696.1	Gm24148	0	0	0	0	0	0	chr1	86352008	86352087	80	-	snoRNA	ENSMUST00000082762.1	-	predicted gene, 24148 [Source:MGI Symbol;Acc:MGI:5453925]
ENSMUSG00000064823.1	Snord82	0	0	0	0	0	0	chr1	86356261	86356330	70	-	snoRNA	ENSMUST00000082889.1	-	small nucleolar RNA, C/D box 82 [Source:MGI Symbol;Acc:MGI:1931502]
ENSMUSG00000073627.7	C130036L24Rik	1.315	2.425	1.347	113	131	74	chr1	86359574	86373791	3185	+	processed_transcript	ENSMUST00000127284.1;ENSMUST00000137643.1;ENSMUST00000190804.1	-	RIKEN cDNA C130036L24 gene [Source:MGI Symbol;Acc:MGI:2441877]
ENSMUSG00000110510.1	Gm45908	0	0	0	0	0	0	chr1	86377100	86378276	1177	-	processed_pseudogene	ENSMUST00000212977.1	-	predicted gene 45908 [Source:MGI Symbol;Acc:MGI:5805023]
ENSMUSG00000026237.6	Nmur1	0	0	0.135	0	0	1	chr1	86386303	86426228	1534	-	protein_coding	ENSMUST00000027440.6;ENSMUST00000212058.1;ENSMUST00000212541.1;ENSMUST00000212614.1	14767	neuromedin U receptor 1 [Source:MGI Symbol;Acc:MGI:1341898]
ENSMUSG00000036574.5	Tex44	0	0	0	0	0	0	chr1	86426329	86428052	1724	+	protein_coding	ENSMUST00000046004.5	71863	testis expressed 44 [Source:MGI Symbol;Acc:MGI:1919113]
ENSMUSG00000101328.1	Rpl30-ps6	0	0	0.335	0	0	1	chr1	86473659	86474006	348	+	processed_pseudogene	ENSMUST00000163337.3	-	ribosomal protein L30, pseudogene 6 [Source:MGI Symbol;Acc:MGI:3642608]
ENSMUSG00000026238.14	Ptma	3272.28	3116.95	3117.27	81092	79102.4	79466.9	chr1	86526726	86530712	1216	+	protein_coding	ENSMUST00000045897.14;ENSMUST00000186255.6;ENSMUST00000186932.1;ENSMUST00000188533.1;ENSMUST00000188699.6	19231	prothymosin alpha [Source:MGI Symbol;Acc:MGI:97803]
ENSMUSG00000026239.14	Pde6d	54.625	59.427	62.454	1432	1598	1696	chr1	86542994	86582629	1306	-	protein_coding	ENSMUST00000027444.14;ENSMUST00000143674.7;ENSMUST00000146220.1;ENSMUST00000148683.1;ENSMUST00000150653.1	18582	phosphodiesterase 6D, cGMP-specific, rod, delta [Source:MGI Symbol;Acc:MGI:1270843]
ENSMUSG00000102927.1	Gm37152	0	0	0	0	0	0	chr1	86580058	86581232	1175	+	TEC	ENSMUST00000193369.1	-	predicted gene, 37152 [Source:MGI Symbol;Acc:MGI:5610380]
ENSMUSG00000026240.12	Cops7b	35.432	35.973	40.808	2116	2271	2591	chr1	86582904	86609375	5383	+	protein_coding	ENSMUST00000027446.10;ENSMUST00000121534.7;ENSMUST00000122884.1;ENSMUST00000127219.1;ENSMUST00000138280.7;ENSMUST00000149542.1	26895	COP9 signalosome subunit 7B [Source:MGI Symbol;Acc:MGI:1349388]
ENSMUSG00000084468.1	Gm22955	0	0	0	0	0	0	chr1	86637552	86637608	57	-	miRNA	ENSMUST00000122519.1	-	predicted gene, 22955 [Source:MGI Symbol;Acc:MGI:5452732]
ENSMUSG00000103609.1	Gm37022	0	0	0	0	0	0	chr1	86638201	86640454	2254	+	TEC	ENSMUST00000192517.1	-	predicted gene, 37022 [Source:MGI Symbol;Acc:MGI:5610250]
ENSMUSG00000026241.5	Nppc	0.199	0.097	0.535	4	2	11	chr1	86666291	86670571	1042	-	protein_coding	ENSMUST00000027449.5	18159	natriuretic peptide type C [Source:MGI Symbol;Acc:MGI:97369]
ENSMUSG00000053333.15	Dis3l2	16.694	17.032	17.216	1405	1482	1540	chr1	86703808	87050095	5241	+	protein_coding	ENSMUST00000065694.7;ENSMUST00000168237.7;ENSMUST00000186682.1;ENSMUST00000188121.6;ENSMUST00000189044.6;ENSMUST00000190618.6	208718	DIS3 like 3'-5' exoribonuclease 2 [Source:MGI Symbol;Acc:MGI:2442555]
ENSMUSG00000100225.1	Gm29097	0	0	0	0	0	0	chr1	86764944	86765365	422	-	processed_pseudogene	ENSMUST00000190273.1	-	predicted gene 29097 [Source:MGI Symbol;Acc:MGI:5579803]
ENSMUSG00000100768.1	Gm29055	0	0.051	0	0	2	0	chr1	86774819	86776528	1710	+	sense_intronic	ENSMUST00000186337.1	-	predicted gene 29055 [Source:MGI Symbol;Acc:MGI:5579761]
ENSMUSG00000104121.1	Gm37485	0.267	0.307	0.214	18.19	21.32	15	chr1	86801075	86804027	2953	+	TEC	ENSMUST00000192326.1	-	predicted gene, 37485 [Source:MGI Symbol;Acc:MGI:5610713]
ENSMUSG00000102383.1	Gm38142	0.089	0.131	0.12	8	12	11	chr1	86826101	86829655	3555	+	TEC	ENSMUST00000194093.1	-	predicted gene, 38142 [Source:MGI Symbol;Acc:MGI:5611370]
ENSMUSG00000104400.1	Gm38010	0	0	0	0	0	0	chr1	86834995	86837778	2784	+	TEC	ENSMUST00000192592.1	-	predicted gene, 38010 [Source:MGI Symbol;Acc:MGI:5611238]
ENSMUSG00000102293.1	Gm37541	0.019	0	0	1	0	0	chr1	86874350	86876664	2315	+	TEC	ENSMUST00000192464.1	-	predicted gene, 37541 [Source:MGI Symbol;Acc:MGI:5610769]
ENSMUSG00000102649.1	Gm38021	0	0.03	0	0	1	0	chr1	86893573	86895132	1560	+	TEC	ENSMUST00000195687.1	-	predicted gene, 38021 [Source:MGI Symbol;Acc:MGI:5611249]
ENSMUSG00000084106.4	Gm6136	58.512	53.712	46.929	1077.06	1014.64	902.99	chr1	86908793	86909683	891	-	processed_pseudogene	ENSMUST00000120149.1	-	predicted pseudogene 6136 [Source:MGI Symbol;Acc:MGI:3646897]
ENSMUSG00000102571.1	Gm37967	0	0	0.083	0	0	5	chr1	86917992	86920656	2665	+	TEC	ENSMUST00000195634.1	-	predicted gene, 37967 [Source:MGI Symbol;Acc:MGI:5611195]
ENSMUSG00000099401.1	Gm28375	0	0	0	0	0	0	chr1	86929387	87057596	430	-	antisense	ENSMUST00000185304.1	-	predicted gene 28375 [Source:MGI Symbol;Acc:MGI:5579081]
ENSMUSG00000102956.1	Gm37017	0	0	0	0	0	0	chr1	86988270	86989016	747	+	TEC	ENSMUST00000195266.1	-	predicted gene, 37017 [Source:MGI Symbol;Acc:MGI:5610245]
ENSMUSG00000103984.1	Gm37447	0	0	0	0	0	0	chr1	87036723	87039650	2928	+	TEC	ENSMUST00000195625.1	-	predicted gene, 37447 [Source:MGI Symbol;Acc:MGI:5610675]
ENSMUSG00000101940.2	Akp-ps1	0	0.024	0	0	1	0	chr1	87067672	87071098	1959	+	transcribed_unprocessed_pseudogene	ENSMUST00000188050.1;ENSMUST00000212812.1	-	alkaline phosphatase pseudogene 1 [Source:MGI Symbol;Acc:MGI:87981]
ENSMUSG00000101625.1	Gm29371	0	0	0	0	0	0	chr1	87080171	87096418	885	+	lincRNA	ENSMUST00000186823.1	-	predicted gene 29371 [Source:MGI Symbol;Acc:MGI:5580077]
ENSMUSG00000026246.12	Alppl2	0	0	0.176	0	0	10	chr1	87086694	87089928	2092	-	protein_coding	ENSMUST00000027455.12;ENSMUST00000188310.1;ENSMUST00000190082.1	11650	alkaline phosphatase, placental-like 2 [Source:MGI Symbol;Acc:MGI:108009]
ENSMUSG00000079440.2	Alpi	0	0	0	0	0	0	chr1	87098002	87101606	2337	-	protein_coding	ENSMUST00000113270.2	76768	alkaline phosphatase, intestinal [Source:MGI Symbol;Acc:MGI:1924018]
ENSMUSG00000100940.1	Gm29372	0	0	0	0	0	0	chr1	87116321	87117158	364	-	processed_pseudogene	ENSMUST00000191416.1	-	predicted gene 29372 [Source:MGI Symbol;Acc:MGI:5580078]
ENSMUSG00000036500.4	Akp3	0	0.067	0	0	3	0	chr1	87124973	87127912	1680	+	protein_coding	ENSMUST00000044878.3;ENSMUST00000187662.1	11648	alkaline phosphatase 3, intestine, not Mn requiring [Source:MGI Symbol;Acc:MGI:87984]
ENSMUSG00000099839.1	Gm29374	0	0	0	0	0	0	chr1	87142874	87146983	1340	-	lincRNA	ENSMUST00000187198.1	-	predicted gene 29374 [Source:MGI Symbol;Acc:MGI:5580080]
ENSMUSG00000026247.13	Ecel1	0.321	0.235	0.726	24	18	58	chr1	87147655	87156521	3033	-	protein_coding	ENSMUST00000027463.10;ENSMUST00000159662.1;ENSMUST00000160810.1;ENSMUST00000161002.7;ENSMUST00000162015.1	13599	endothelin converting enzyme-like 1 [Source:MGI Symbol;Acc:MGI:1343461]
ENSMUSG00000036480.9	Prss56	0.225	0.37	0.084	13	22	5	chr1	87183313	87188405	2180	+	protein_coding	ENSMUST00000044533.8	69453	protease, serine 56 [Source:MGI Symbol;Acc:MGI:1916703]
ENSMUSG00000026251.13	Chrnd	0	0	0	0	0	0	chr1	87190607	87200070	2949	+	protein_coding	ENSMUST00000073252.8;ENSMUST00000186373.1;ENSMUST00000189970.1	11447	cholinergic receptor, nicotinic, delta polypeptide [Source:MGI Symbol;Acc:MGI:87893]
ENSMUSG00000026253.14	Chrng	0	0.025	0	0	2	0	chr1	87204657	87212694	2780	+	protein_coding	ENSMUST00000027470.13;ENSMUST00000185763.6;ENSMUST00000186038.1;ENSMUST00000188796.6;ENSMUST00000189392.1	11449	cholinergic receptor, nicotinic, gamma polypeptide [Source:MGI Symbol;Acc:MGI:87895]
ENSMUSG00000026254.17	Eif4e2	224.125	225.224	263.007	6816	7117	8537	chr1	87213914	87240488	3473	+	protein_coding	ENSMUST00000050876.13;ENSMUST00000076362.11;ENSMUST00000113230.7;ENSMUST00000113231.3;ENSMUST00000113232.7;ENSMUST00000113233.7;ENSMUST00000113235.7;ENSMUST00000123735.7	26987	eukaryotic translation initiation factor 4E member 2 [Source:MGI Symbol;Acc:MGI:1914440]
ENSMUSG00000088318.1	Gm26187	0	0	0	0	0	0	chr1	87251148	87251248	101	+	snRNA	ENSMUST00000157693.1	-	predicted gene, 26187 [Source:MGI Symbol;Acc:MGI:5455964]
ENSMUSG00000026255.15	Efhd1	0.933	1.261	1.148	42	61	55	chr1	87264363	87310839	1854	+	protein_coding	ENSMUST00000027472.6;ENSMUST00000118687.7;ENSMUST00000150831.1	98363	EF hand domain containing 1 [Source:MGI Symbol;Acc:MGI:1921607]
ENSMUSG00000089821.1	Efhd1os	0	0	0	0	0	0	chr1	87264481	87265174	332	-	antisense	ENSMUST00000138844.2	-	EF hand domain containing 1, opposite strand [Source:MGI Symbol;Acc:MGI:4413444]
ENSMUSG00000048000.15	Gigyf2	28.775	25.458	28.913	3126	2756	3155	chr1	87326998	87450796	5724	+	protein_coding	ENSMUST00000027475.14;ENSMUST00000164992.8;ENSMUST00000172736.7;ENSMUST00000172776.1;ENSMUST00000172794.7;ENSMUST00000172964.7;ENSMUST00000172976.1;ENSMUST00000173148.1;ENSMUST00000173152.1;ENSMUST00000173173.7;ENSMUST00000173235.7;ENSMUST00000173636.1;ENSMUST00000173663.1;ENSMUST00000173850.7;ENSMUST00000174334.7;ENSMUST00000174482.1;ENSMUST00000174501.7;ENSMUST00000174535.1;ENSMUST00000174583.7…	227331	GRB10 interacting GYF protein 2 [Source:MGI Symbol;Acc:MGI:2138584]
ENSMUSG00000095281.1	Gm22549	0	0	0	0	0	0	chr1	87341455	87341561	107	-	snRNA	ENSMUST00000178461.1	-	predicted gene, 22549 [Source:MGI Symbol;Acc:MGI:5452326]
ENSMUSG00000079436.3	Kcnj13	0	0	0	0	0	0	chr1	87386363	87394729	1270	-	protein_coding	ENSMUST00000113212.3;ENSMUST00000174179.1	100040591	potassium inwardly-rectifying channel, subfamily J, member 13 [Source:MGI Symbol;Acc:MGI:3781032]
ENSMUSG00000089613.1	Gm23504	0	0	0	0	0	0	chr1	87415255	87415349	95	-	snRNA	ENSMUST00000158988.1	-	predicted gene, 23504 [Source:MGI Symbol;Acc:MGI:5453281]
ENSMUSG00000026258.5	Snorc	0	0	0	0	0	0	chr1	87470271	87475482	557	+	protein_coding	ENSMUST00000027476.5;ENSMUST00000191095.1	73234	secondary ossification center associated regulator of chondrocyte maturation [Source:MGI Symbol;Acc:MGI:1920484]
ENSMUSG00000026259.14	Ngef	0.526	1.848	0.683	41	105	45	chr1	87476834	87573870	3109	-	protein_coding	ENSMUST00000027477.14;ENSMUST00000068681.11;ENSMUST00000166463.1;ENSMUST00000168235.1	53972	neuronal guanine nucleotide exchange factor [Source:MGI Symbol;Acc:MGI:1858414]
ENSMUSG00000079434.8	Neu2	0.346	0	0	14	0	0	chr1	87509889	87597845	1824	+	protein_coding	ENSMUST00000070898.5;ENSMUST00000163606.7;ENSMUST00000164128.1;ENSMUST00000165109.1;ENSMUST00000166055.7;ENSMUST00000166259.7;ENSMUST00000172222.7	23956	neuraminidase 2 [Source:MGI Symbol;Acc:MGI:1344417]
ENSMUSG00000091123.1	Gm17181	0	0	0	0	0	0	chr1	87514175	87514297	123	+	processed_pseudogene	ENSMUST00000168856.1	-	predicted gene 17181 [Source:MGI Symbol;Acc:MGI:4938008]
ENSMUSG00000090994.1	Gm6153	0.255	0	0.09	5.44	0	2	chr1	87543635	87544692	1058	-	processed_pseudogene	ENSMUST00000172004.1	-	predicted gene 6153 [Source:MGI Symbol;Acc:MGI:3645798]
ENSMUSG00000026288.14	Inpp5d	9.266	4.701	7.512	1113	578	934	chr1	87620312	87720507	4937	+	protein_coding	ENSMUST00000042275.14;ENSMUST00000072999.12;ENSMUST00000163222.1;ENSMUST00000163548.1;ENSMUST00000163576.1;ENSMUST00000164592.7;ENSMUST00000165554.1;ENSMUST00000167032.1;ENSMUST00000168783.7;ENSMUST00000169754.7;ENSMUST00000170300.7	16331	inositol polyphosphate-5-phosphatase D [Source:MGI Symbol;Acc:MGI:107357]
ENSMUSG00000026289.15	Atg16l1	24.123	29.865	30.588	2055	2591	2486	chr1	87755870	87792428	3751	+	protein_coding	ENSMUST00000027512.12;ENSMUST00000113186.7;ENSMUST00000113190.2;ENSMUST00000127884.1;ENSMUST00000129431.1;ENSMUST00000133072.7;ENSMUST00000134603.1;ENSMUST00000137638.7;ENSMUST00000139628.1;ENSMUST00000144047.7;ENSMUST00000151037.7	77040	autophagy related 16-like 1 (S. cerevisiae) [Source:MGI Symbol;Acc:MGI:1924290]
ENSMUSG00000087968.1	Gm25395	0	0	2.297	0	0	4	chr1	87776938	87777209	272	+	scaRNA	ENSMUST00000157343.1	-	predicted gene, 25395 [Source:MGI Symbol;Acc:MGI:5455172]
ENSMUSG00000089281.1	Scarna6	0	0	0	0	0	0	chr1	87784556	87784820	265	+	scaRNA	ENSMUST00000158656.1	-	small Cajal body-specific RNA 6 [Source:MGI Symbol;Acc:MGI:3819487]
ENSMUSG00000056055.13	Sag	0.227	0.202	0.23	12	4	13	chr1	87803680	87845158	4727	+	protein_coding	ENSMUST00000077772.11;ENSMUST00000128761.7;ENSMUST00000130886.7;ENSMUST00000136708.1;ENSMUST00000144334.7;ENSMUST00000145385.1;ENSMUST00000155393.7;ENSMUST00000156381.7;ENSMUST00000177757.1	20215	S-antigen, retina and pineal gland (arrestin) [Source:MGI Symbol;Acc:MGI:98227]
ENSMUSG00000070738.10	Dgkd	13.872	14.024	12.166	2192	2229	1933	chr1	87853287	87945180	5695	+	protein_coding	ENSMUST00000027517.13;ENSMUST00000185260.6;ENSMUST00000189448.1;ENSMUST00000189726.1;ENSMUST00000190061.6;ENSMUST00000190243.1;ENSMUST00000191589.1	227333	diacylglycerol kinase, delta [Source:MGI Symbol;Acc:MGI:2138334]
ENSMUSG00000101942.1	Gm19582	0.148	0.073	0.434	2	1	6	chr1	87853347	87854299	841	-	antisense	ENSMUST00000187511.1	-	predicted gene, 19582 [Source:MGI Symbol;Acc:MGI:5011767]
ENSMUSG00000103996.1	4833421G17Rik	0	0	0	0	0	0	chr1	87865073	87865916	844	+	TEC	ENSMUST00000191704.1	-	RIKEN cDNA 4833421G17 gene [Source:MGI Symbol;Acc:MGI:1921007]
ENSMUSG00000103591.1	Gm38365	0	0.013	0	0	1	0	chr1	87897540	87900532	2993	+	TEC	ENSMUST00000195720.1	-	predicted gene, 38365 [Source:MGI Symbol;Acc:MGI:5611593]
ENSMUSG00000005501.14	Usp40	3.829	4.488	4.957	417	486	497	chr1	87945119	88008551	5049	-	protein_coding	ENSMUST00000040783.10;ENSMUST00000186315.1;ENSMUST00000186670.1;ENSMUST00000187758.6;ENSMUST00000187871.1;ENSMUST00000188332.6;ENSMUST00000189409.6;ENSMUST00000189586.1;ENSMUST00000190446.1	227334	ubiquitin specific peptidase 40 [Source:MGI Symbol;Acc:MGI:2443184]
ENSMUSG00000095942.1	Gm25198	0	0	0	0	0	0	chr1	88015924	88016033	110	+	miRNA	ENSMUST00000178574.1	-	predicted gene, 25198 [Source:MGI Symbol;Acc:MGI:5454975]
ENSMUSG00000084021.1	Gm5832	0.027	0.026	0.077	1	1	3	chr1	88022381	88023962	1582	+	processed_pseudogene	ENSMUST00000121704.1	-	predicted gene 5832 [Source:MGI Symbol;Acc:MGI:3643737]
ENSMUSG00000083478.1	Gm15375	0	0	0	0	0	0	chr1	88025211	88026059	849	+	unprocessed_pseudogene	ENSMUST00000119510.1	-	predicted gene 15375 [Source:MGI Symbol;Acc:MGI:3705815]
[truncated: 53,958 more rows]

## Sheet: S9
Supplementary Table S9 : Genes expression increased in day 4 EBs compared to day 3 EBs.
[truncated: 1,754 more rows]

## Sheet: S10
Supplementary Table S10 : Genes expression did not increased in day 4 EBs compared to day 3 EBs.
[truncated: 50,517 more rows]

[truncated: 2 more sheets: S11, S12]
